# Supplementary material for: (E)-Methyl 2,6-dichloro-N-cyano­benzimidate
Source: Acta Crystallogr Sect E Struct Rep Online. 2009 Jul 11;65(Pt 8):o1837. doi: 10.1107/S1600536809026452 (PMC2977164; doi:10.1107/S1600536809026452)
Supplement: Supplementary file 2 [file e-65-o1837-Isup2.hkl]

# 
# h,k,l, Fc-squared, Fo-squared, sigma(Fo-squared) and status flag 
# 
data_I
_shelx_title ' YP C2/c' 
_shelx_refln_list_code          4 
_shelx_F_calc_maximum      289.20 
_exptl_crystal_F_000       928.00 
_reflns_d_resolution_high  0.8247 
 
loop_ 
 _symmetry_equiv_pos_as_xyz 
 'x, y, z' 
 '-x, y, -z+1/2' 
 'x+1/2, y+1/2, z' 
 '-x+1/2, y+1/2, -z+1/2' 
 '-x, -y, -z' 
 'x, -y, z-1/2' 
 '-x+1/2, -y+1/2, -z' 
 'x+1/2, -y+1/2, z-1/2' 
 
_cell_length_a    21.1990 
_cell_length_b     8.5477 
_cell_length_c    15.0052 
_cell_angle_alpha  90.000 
_cell_angle_beta  128.490 
_cell_angle_gamma  90.000 
 
_shelx_F_squared_multiplier     1.000 
 
loop_ 
 _refln_index_h 
 _refln_index_k 
 _refln_index_l 
 _refln_F_squared_calc 
 _refln_F_squared_meas 
 _refln_F_squared_sigma 
 _refln_observed_status 
   2   0   0     1969.83     1575.82      9.44 o 
   4   0   0     7149.40     6082.53     15.67 o 
   6   0   0      704.39      703.98     11.50 o 
   8   0   0    17193.01    15712.67    255.24 o 
  10   0   0    21065.56    18044.63     77.83 o 
  12   0   0      151.32      143.82      9.52 o 
  14   0   0      298.50      326.00     14.68 o 
  16   0   0      391.55      339.24     17.16 o 
  18   0   0       59.65       42.19     11.33 o 
  20   0   0      431.74      503.77     25.25 o 
   1   1   0     2584.60     2680.93     12.72 o 
   3   1   0      915.95      822.53      9.13 o 
   5   1   0     1017.36      935.49     12.12 o 
   7   1   0       12.96       11.64      6.77 o 
   9   1   0      147.09      122.60      7.57 o 
  11   1   0      477.44      460.37     14.25 o 
  13   1   0      245.60      216.49     11.78 o 
  15   1   0        3.78       12.51     11.97 o 
  17   1   0        7.91        4.74     14.78 o 
  19   1   0        9.51       18.10     10.22 o 
   0   2   0    62567.15    65689.13    392.81 o 
   2   2   0      358.60      340.17      7.21 o 
   4   2   0    15919.13    14278.26    198.61 o 
   6   2   0     1684.31     1473.80     17.58 o 
   8   2   0      963.96     1017.00     16.98 o 
  10   2   0     2868.33     2519.59     30.07 o 
  12   2   0      971.38      903.39     20.68 o 
  14   2   0      574.07      552.43     18.19 o 
  16   2   0       36.11       28.92     15.67 o 
  18   2   0       18.16       25.58     17.86 o 
   1   3   0     2195.33     2481.09     22.10 o 
   3   3   0       18.50        7.16      6.22 o 
   5   3   0      215.38      219.11      7.78 o 
   7   3   0      635.98      658.52     14.00 o 
   9   3   0     1978.81     1876.11     26.26 o 
  11   3   0      367.38      302.75     12.48 o 
  13   3   0      255.44      228.95     21.05 o 
  15   3   0       54.34       38.21     16.89 o 
  17   3   0        0.66        0.01     17.24 o 
  19   3   0       94.40       76.47     26.54 o 
   0   4   0     1256.61     1423.63     18.45 o 
   2   4   0     2372.16     2196.53     23.49 o 
   4   4   0      248.35      239.71      9.11 o 
   6   4   0       29.23        0.27     10.86 o 
   8   4   0     1928.31     1983.04     27.62 o 
  10   4   0        1.41        2.50     12.54 o 
  12   4   0      902.64      914.96     24.10 o 
  14   4   0       16.40       16.30     14.18 o 
  16   4   0        1.13        0.01     16.06 o 
  18   4   0       55.10       72.22     12.42 o 
   1   5   0      732.34      776.88     18.09 o 
   3   5   0      146.38      110.82      7.76 o 
   5   5   0      212.87      241.44     10.93 o 
   7   5   0      214.03      228.20     10.98 o 
   9   5   0      205.66      234.91     12.06 o 
  11   5   0       29.69       20.55     15.12 o 
  13   5   0       88.62      114.43     11.90 o 
  15   5   0       39.81       25.60     16.84 o 
  17   5   0       17.26       15.20     19.24 o 
   0   6   0     2147.47     2140.93     29.88 o 
   2   6   0      753.25      742.74     18.05 o 
   4   6   0      731.93      706.67     18.07 o 
   6   6   0        0.11        0.01     13.94 o 
   8   6   0        0.11       13.04      7.46 o 
  10   6   0      115.93      130.48     13.17 o 
  12   6   0      489.14      504.78     20.87 o 
  14   6   0        3.75        0.01     17.25 o 
  16   6   0       25.24       21.82     18.97 o 
   1   7   0      298.96      239.92     19.14 o 
   3   7   0      111.27      118.72     17.91 o 
   5   7   0       11.04        0.84     14.75 o 
   7   7   0       48.41       69.38     16.21 o 
   9   7   0       16.60       20.59     16.20 o 
  11   7   0        6.79       10.78     16.61 o 
  13   7   0       13.02       23.27     17.99 o 
   0   8   0      152.48      143.92     12.22 o 
   2   8   0       78.69       58.88     10.50 o 
   4   8   0      178.24      164.47     13.37 o 
   6   8   0       87.05      108.00     11.61 o 
   8   8   0       76.10       40.35     21.56 o 
  10   8   0       66.82       58.25     12.32 o 
  12   8   0       11.04        5.07     17.78 o 
   1   9   0       85.37       56.64     18.80 o 
   3   9   0       36.98       41.11     10.94 o 
   5   9   0        8.96        0.01     18.61 o 
   7   9   0       72.86       60.30     22.74 o 
   9   9   0       35.01        0.01     23.22 o 
   0  10   0       46.47       11.22     20.37 o 
   2  10   0        2.24        0.01     19.73 o 
   4  10   0       32.89       26.33     19.70 o 
 -19   1   1       20.02       21.11     15.70 o 
 -17   1   1      553.81      574.56     26.50 o 
 -15   1   1       64.44       37.92     15.49 o 
 -13   1   1      127.14      118.10      8.89 o 
 -11   1   1     1513.05     1201.50     25.24 o 
  -9   1   1      141.43      138.99      6.99 o 
  -7   1   1    13005.66    11854.01     47.79 o 
  -5   1   1     3873.33     4096.13     23.11 o 
  -3   1   1    10142.23    10457.93    125.09 o 
  -1   1   1    12002.19    14301.21    129.53 o 
   1   1   1     6761.25     6317.07     90.75 o 
   3   1   1      635.81      608.02      8.95 o 
   5   1   1     8890.70     8527.08     39.18 o 
   7   1   1       47.19       20.35      8.15 o 
   9   1   1     2044.07     2157.82     30.62 o 
  11   1   1     1564.59     1334.46     28.15 o 
  13   1   1      224.72      225.69     18.67 o 
  15   1   1      503.90      520.50     28.09 o 
  17   1   1       18.78       20.82     14.78 o 
  19   1   1        1.48       17.16     18.05 o 
 -20   2   1       36.49       62.40     12.57 o 
 -18   2   1      456.07      423.59     18.82 o 
 -16   2   1      141.05      133.92     11.89 o 
 -14   2   1      156.40      128.00     10.39 o 
 -12   2   1      250.45      240.52     10.96 o 
 -10   2   1      398.49      376.87     11.82 o 
  -8   2   1     7470.37     6663.28     41.48 o 
  -6   2   1      635.59      602.24     10.99 o 
  -4   2   1       95.08      120.56      5.22 o 
  -2   2   1     5035.62     5367.88     25.52 o 
   0   2   1     6786.72     7061.58     28.21 o 
   2   2   1    23096.27    20476.20    222.81 o 
   4   2   1      351.43      286.01      7.60 o 
   6   2   1     1835.59     1797.03     20.42 o 
   8   2   1       71.48       47.27      5.82 o 
  10   2   1      536.64      485.25     14.26 o 
  12   2   1     2456.91     2312.71     34.09 o 
  14   2   1      159.51      146.82     11.60 o 
  16   2   1       96.94       95.97     17.09 o 
  18   2   1        2.54        3.61     17.82 o 
 -19   3   1       63.53       71.43     20.69 o 
 -17   3   1       30.02       50.25     14.67 o 
 -15   3   1       12.31       12.58     14.95 o 
 -13   3   1      232.71      237.14     12.68 o 
 -11   3   1      383.83      339.92     13.48 o 
  -9   3   1      358.20      330.52     11.43 o 
  -7   3   1      386.85      401.51     10.79 o 
  -5   3   1      164.64      182.44      7.34 o 
  -3   3   1      777.83      913.82     14.75 o 
  -1   3   1     4267.05     4603.22     29.44 o 
   1   3   1     1673.56     1818.13     19.37 o 
   3   3   1        6.63        6.88      3.68 o 
   5   3   1      965.15      935.75     17.77 o 
   7   3   1      264.45      276.37     13.56 o 
   9   3   1       48.43       48.24     12.12 o 
  11   3   1       22.58       11.74     12.87 o 
  13   3   1       88.56       95.63     14.62 o 
  15   3   1      147.39      170.81     18.53 o 
  17   3   1       65.39        4.07     21.18 o 
 -18   4   1      143.49      137.77     14.53 o 
 -16   4   1      109.03       87.45     11.77 o 
 -14   4   1      562.29      509.91     19.09 o 
 -12   4   1      300.05      264.49     12.94 o 
 -10   4   1       17.84       14.96     11.44 o 
  -8   4   1      622.71      680.33     15.85 o 
  -6   4   1      365.13      354.16     10.77 o 
  -4   4   1     2514.96     2778.93     26.72 o 
  -2   4   1    11521.53    12726.64     55.66 o 
   0   4   1     2671.18     2759.70     27.74 o 
   2   4   1      135.76      107.85      6.50 o 
   4   4   1        5.29        5.28      9.18 o 
   6   4   1     3441.95     3307.33     32.81 o 
   8   4   1      514.33      459.82     14.18 o 
  10   4   1      540.45      492.63     16.39 o 
  12   4   1     1138.34     1103.85     26.39 o 
  14   4   1       79.09       60.28     18.71 o 
  16   4   1      115.29      109.63     13.04 o 
 -17   5   1        7.36        7.73     17.36 o 
 -15   5   1        1.43        0.01     16.70 o 
 -13   5   1      205.36      228.42     13.78 o 
 -11   5   1        1.00       24.54     12.47 o 
  -9   5   1      197.43      246.68     11.98 o 
  -7   5   1      548.40      593.21     20.97 o 
  -5   5   1     1309.35     1498.36     26.48 o 
  -3   5   1      104.25       99.12     12.13 o 
  -1   5   1      610.92      792.36     19.04 o 
   1   5   1        8.34        0.01     10.42 o 
   3   5   1       34.93       25.63     12.31 o 
   5   5   1     1134.04     1130.60     24.06 o 
   7   5   1      395.58      427.56     19.67 o 
   9   5   1      482.87      542.56     22.19 o 
  11   5   1      105.66      127.88     17.41 o 
  13   5   1       52.30        9.08     17.82 o 
  15   5   1        3.00        8.04     16.78 o 
 -16   6   1        1.17        0.01     19.65 o 
 -14   6   1      706.03      684.92     24.09 o 
 -12   6   1       10.58        8.64     16.96 o 
 -10   6   1       51.89       30.10     16.03 o 
  -8   6   1       26.89       46.49      8.99 o 
  -6   6   1     1062.30     1142.62     28.48 o 
  -4   6   1       98.24       82.17      8.76 o 
  -2   6   1      255.71      214.22     10.97 o 
   0   6   1       25.97       26.91     13.64 o 
   2   6   1        6.96       18.78      8.08 o 
   4   6   1      260.18      271.90     13.57 o 
   6   6   1       43.08        1.89     15.23 o 
   8   6   1      182.78      166.54     13.30 o 
  10   6   1       17.05        4.66     17.36 o 
  12   6   1       71.76       67.84     11.55 o 
  14   6   1       39.27       29.98     17.84 o 
 -15   7   1        0.73        0.01     19.18 o 
 -13   7   1       17.55       19.86     18.69 o 
 -11   7   1      168.54      209.82     21.19 o 
  -9   7   1      676.49      760.84     29.24 o 
  -7   7   1       19.03       24.13      8.12 o 
  -5   7   1       37.90       37.17     16.44 o 
  -3   7   1      122.48      102.06     17.02 o 
  -1   7   1       45.04       35.96     16.55 o 
   1   7   1      239.52      187.87     18.41 o 
   3   7   1       50.68       27.96     14.23 o 
   5   7   1       82.64       73.30     16.69 o 
   7   7   1       24.95       20.12     15.54 o 
   9   7   1        5.05       17.00     16.00 o 
  11   7   1        4.47        0.01     18.62 o 
  13   7   1        9.47       28.74     18.52 o 
 -12   8   1        4.68        0.01     20.44 o 
 -10   8   1      182.77      172.97     15.71 o 
  -8   8   1       76.49       56.18     22.72 o 
  -6   8   1        0.02        8.83     15.10 o 
  -4   8   1        5.91       12.22     15.21 o 
  -2   8   1      406.14      355.22     16.15 o 
   0   8   1       87.67       92.57     17.28 o 
   2   8   1      642.19      611.53     20.16 o 
   4   8   1      124.41      130.76     11.26 o 
   6   8   1      137.28      131.02     12.77 o 
   8   8   1       18.64       29.99     16.04 o 
  10   8   1       31.40        1.77     20.26 o 
  -9   9   1       87.33      125.43     20.43 o 
  -7   9   1       58.75       66.25     18.50 o 
  -5   9   1        4.45        0.01     16.55 o 
  -3   9   1        6.64        0.01     17.64 o 
  -1   9   1       10.06       14.48     15.80 o 
   1   9   1        0.01        0.01     16.42 o 
   3   9   1        1.21        0.01     16.59 o 
   5   9   1       19.93        0.01     18.38 o 
   7   9   1       27.06       41.44     10.99 o 
  -4  10   1       33.83        4.43     20.87 o 
  -2  10   1       13.27        0.01     19.30 o 
   0  10   1       17.94        0.61     18.69 o 
   2  10   1        7.69        9.32     18.16 o 
   4  10   1        6.06        0.01     19.70 o 
 -20   0   2      209.50      248.46     25.23 o 
 -18   0   2      283.78      252.76     22.35 o 
 -16   0   2     3333.30     3248.77     52.04 o 
 -14   0   2      362.04      351.94     13.03 o 
 -12   0   2      757.26      607.68     14.95 o 
 -10   0   2     2981.79     3350.60     29.23 o 
  -8   0   2     3248.46     3038.27     23.81 o 
  -2   0   2    17066.48    16408.53    135.88 o 
   0   0   2    10223.37    10333.76    116.27 o 
   2   0   2    10473.95     9603.17    137.93 o 
   4   0   2    83636.34    70997.78    514.42 o 
   6   0   2      646.63      615.30     12.38 o 
   8   0   2        4.62        0.01      9.24 o 
  10   0   2     3414.50     2939.06     41.32 o 
  12   0   2      268.72      295.41     15.35 o 
  14   0   2     2672.50     2776.92     53.65 o 
  16   0   2       35.95       40.30     14.45 o 
  18   0   2      228.27      325.93     26.89 o 
 -21   1   2        0.86        5.60     16.80 o 
 -19   1   2      138.63       96.44     21.37 o 
 -17   1   2       16.31        0.46     14.59 o 
 -15   1   2       13.06       16.92     11.43 o 
 -13   1   2      309.82      324.16     15.22 o 
 -11   1   2      680.21      655.37     14.45 o 
  -9   1   2     1587.53     1564.19     18.92 o 
  -7   1   2     2986.32     2883.31     22.14 o 
  -5   1   2      598.81      672.06      9.25 o 
  -3   1   2     3993.21     4697.98     21.10 o 
  -1   1   2     4259.52     4245.11     18.94 o 
   1   1   2     1187.40     1082.65     10.97 o 
   3   1   2     7763.33     7112.05     33.43 o 
   5   1   2     2413.60     2399.12     25.34 o 
   7   1   2      155.42      144.08     10.91 o 
   9   1   2      100.67       68.60     12.78 o 
  11   1   2       17.32       16.33     13.11 o 
  13   1   2       19.58       27.24     12.32 o 
  15   1   2       77.71       85.45     18.18 o 
  17   1   2       27.31        3.55     20.57 o 
 -20   2   2       55.35       43.21     19.57 o 
 -18   2   2        4.43       20.88     13.19 o 
 -16   2   2     1466.20     1319.64     28.39 o 
 -14   2   2        2.55        0.01     12.83 o 
 -12   2   2      136.91      126.88      6.75 o 
 -10   2   2     7214.58     7266.28     32.79 o 
  -8   2   2      701.23      692.89     21.14 o 
  -6   2   2     5934.59     6515.54    212.40 o 
  -4   2   2     2003.11     2270.61     17.70 o 
  -2   2   2    53064.14    55097.56    405.56 o 
   0   2   2     8628.25     8001.15     32.83 o 
   2   2   2     1694.38     1421.85     15.21 o 
   4   2   2     1358.93     1137.39     15.73 o 
   6   2   2     2383.84     2255.42     25.37 o 
   8   2   2     2430.79     2228.70     28.01 o 
  10   2   2     2884.89     2547.90     34.44 o 
  12   2   2        3.72       12.75     11.50 o 
  14   2   2      600.46      626.27     21.45 o 
  16   2   2       56.64       31.55     19.97 o 
 -19   3   2       99.51       96.14     19.97 o 
 -17   3   2      220.91      210.47     21.34 o 
 -15   3   2      835.55      851.39     29.64 o 
 -13   3   2        0.22        0.01     12.39 o 
 -11   3   2        0.05        0.01     10.98 o 
  -9   3   2       18.80        8.15      9.57 o 
  -7   3   2     1467.42     1534.89     21.75 o 
  -5   3   2     3583.35     4067.87     30.52 o 
  -3   3   2     1631.13     2076.69     21.09 o 
  -1   3   2       44.62       30.29      7.58 o 
   1   3   2      232.16      286.07      7.95 o 
   3   3   2     4564.91     4355.20     31.96 o 
   5   3   2     6304.16     6136.61     41.48 o 
   7   3   2      140.72      127.41     12.28 o 
   9   3   2      173.09      200.82     14.32 o 
  11   3   2       16.13       14.88     14.15 o 
  13   3   2       77.82      101.08     15.48 o 
  15   3   2       67.29       62.74     18.38 o 
  17   3   2       43.28       35.21     22.01 o 
 -20   4   2        1.74        5.16     17.06 o 
 -18   4   2       13.49       22.00     17.01 o 
 -16   4   2        0.01        1.47     13.98 o 
 -14   4   2      303.76      338.02     15.85 o 
 -12   4   2      361.29      326.35     14.45 o 
 -10   4   2      109.33      138.92      9.20 o 
  -8   4   2      277.42      295.47     10.63 o 
  -6   4   2       65.80       54.06      6.32 o 
  -4   4   2     4150.54     4448.17     33.67 o 
  -2   4   2     3268.79     3814.30     20.22 o 
   0   4   2       99.98       96.06      4.64 o 
   2   4   2     3434.90     3274.32     69.53 o 
   4   4   2      188.90      215.80      5.52 o 
   6   4   2     2199.44     2149.46     19.19 o 
   8   4   2       61.88       55.05      8.19 o 
  10   4   2      589.36      540.81     18.65 o 
  12   4   2      108.17      111.87     20.02 o 
  14   4   2       11.50       18.92     14.85 o 
  16   4   2      150.34      157.67     15.51 o 
 -19   5   2       11.29       25.11     16.28 o 
 -17   5   2       86.59       57.28     20.21 o 
 -15   5   2      256.95      290.15     22.75 o 
 -13   5   2        0.56        0.01     15.37 o 
 -11   5   2        0.03        8.49     12.80 o 
  -9   5   2      375.83      391.23     17.40 o 
  -7   5   2      125.52      156.80     12.49 o 
  -5   5   2        0.79        5.37      9.63 o 
  -3   5   2        0.09        0.01     10.69 o 
  -1   5   2      517.38      502.55     16.89 o 
   1   5   2       90.15       63.45     10.65 o 
   3   5   2     1660.26     1607.85     24.30 o 
   5   5   2     1086.70     1034.36     26.37 o 
   7   5   2        3.17        0.01     12.67 o 
   9   5   2       42.56       57.19     15.88 o 
  11   5   2        0.12        0.01     15.84 o 
  13   5   2       12.55       20.69     15.86 o 
  15   5   2        1.24        9.28     16.43 o 
 -16   6   2       68.43      102.79     12.39 o 
 -14   6   2       23.86       31.60     18.39 o 
 -12   6   2       51.74       47.42     10.66 o 
 -10   6   2       26.70       12.08     16.45 o 
  -8   6   2      404.46      399.91     16.19 o 
  -6   6   2     1005.93     1046.74     22.07 o 
  -4   6   2      188.95      205.19     10.85 o 
  -2   6   2      359.65      334.63     18.73 o 
   0   6   2      240.26      234.01     11.75 o 
   2   6   2      286.89      319.59     13.39 o 
   4   6   2     1372.53     1374.95     25.64 o 
   6   6   2      543.55      504.63     18.48 o 
   8   6   2      154.51      166.26     12.30 o 
  10   6   2       16.41        4.51     14.83 o 
  12   6   2       16.94       37.68     10.73 o 
  14   6   2       72.31       74.95     14.24 o 
 -15   7   2      160.89      138.20     16.99 o 
 -13   7   2      192.88      289.91     25.27 o 
 -11   7   2      138.76      126.86     21.62 o 
  -9   7   2      237.61      226.75     23.52 o 
  -7   7   2       48.80       56.02     15.25 o 
  -5   7   2      483.53      505.61     22.65 o 
  -3   7   2       20.52       55.23     13.78 o 
  -1   7   2       20.98        1.96     14.57 o 
   1   7   2      208.71      249.24     18.72 o 
   3   7   2        0.37        0.01     14.21 o 
   5   7   2       99.86       82.98     15.76 o 
   7   7   2       24.93       16.06     16.88 o 
   9   7   2       20.37        0.01     21.22 o 
  11   7   2        3.73       18.23     15.12 o 
 -14   8   2       36.42       64.07     12.56 o 
 -12   8   2       89.51       71.52     20.99 o 
 -10   8   2      106.12      107.50     13.20 o 
  -8   8   2       73.24       92.45     12.22 o 
  -6   8   2       77.30       91.52     11.13 o 
  -4   8   2      227.33      178.26     14.08 o 
  -2   8   2       73.48       96.06     16.65 o 
   0   8   2      106.78       99.22     11.41 o 
   2   8   2       32.96       33.97      9.78 o 
   4   8   2       35.87       39.39     10.99 o 
   6   8   2        3.98        0.01     15.69 o 
   8   8   2        9.22       28.29     15.37 o 
  10   8   2        9.05       24.71     10.33 o 
 -11   9   2        2.41       14.80     17.90 o 
  -9   9   2        2.85        0.01     21.31 o 
  -7   9   2        1.36        0.01     17.47 o 
  -5   9   2        0.01        8.87     15.05 o 
  -3   9   2        5.97        8.70     16.47 o 
  -1   9   2       57.51       50.59     10.42 o 
   1   9   2      120.20      104.38     20.48 o 
   3   9   2        1.45       17.58     15.55 o 
   5   9   2        0.52       11.89     17.13 o 
   7   9   2       56.02       35.97     19.83 o 
  -6  10   2        5.08        0.02     18.45 o 
  -4  10   2        6.00        0.01     19.61 o 
  -2  10   2       34.60       75.33     18.19 o 
   0  10   2       86.90       69.22     21.15 o 
   2  10   2       34.74       39.81     18.96 o 
 -21   1   3       77.34       69.90     18.62 o 
 -19   1   3        7.78        9.67     15.68 o 
 -17   1   3      962.47      928.22     32.77 o 
 -15   1   3       59.47       43.33     14.24 o 
 -13   1   3     1591.22     1254.63     27.01 o 
 -11   1   3       16.19        0.01      9.98 o 
  -9   1   3     3019.43     2993.80     25.45 o 
  -7   1   3    11314.99    11470.02     45.73 o 
  -5   1   3      639.67      901.97     12.50 o 
  -3   1   3     4132.06     4519.49     26.44 o 
  -1   1   3        3.36        0.64      6.46 o 
   1   1   3     1527.05     1515.84     15.09 o 
   3   1   3    11490.19    11250.39     48.06 o 
   5   1   3     2387.59     2136.67     23.59 o 
   7   1   3      186.19      214.16     13.66 o 
   9   1   3      390.80      390.31     19.46 o 
  11   1   3      666.40      693.64     25.86 o 
  13   1   3       55.95       39.77     18.52 o 
  15   1   3      333.07      356.10     26.59 o 
  17   1   3       14.78       18.79     19.10 o 
 -22   2   3        4.12       20.82     16.74 o 
 -20   2   3        6.41        0.01     16.40 o 
 -18   2   3       18.53        6.77     15.79 o 
 -16   2   3       65.16       76.17      9.46 o 
 -14   2   3     1748.05     1552.09     26.10 o 
 -12   2   3        1.10        0.01     10.96 o 
 -10   2   3      391.34      398.40     11.16 o 
  -8   2   3     1337.30     1373.74     17.62 o 
  -6   2   3      876.98      860.94     12.62 o 
  -4   2   3    51087.70    57246.14    408.86 o 
  -2   2   3    15611.36    15111.80    193.34 o 
   0   2   3        0.65        0.00      5.89 o 
   2   2   3     4295.72     4027.41     28.57 o 
   4   2   3      131.64       91.55      6.10 o 
   6   2   3     2485.56     2176.61     27.13 o 
   8   2   3      574.73      538.03     15.34 o 
  10   2   3      829.76      821.71     21.11 o 
  12   2   3       85.69       69.71     10.71 o 
  14   2   3       82.84       78.27     11.11 o 
  16   2   3      180.23      149.65     18.23 o 
 -21   3   3       35.91       45.88     19.90 o 
 -19   3   3       49.22       51.84     20.31 o 
 -17   3   3      192.92      208.64     20.11 o 
 -15   3   3      114.22      122.44     10.28 o 
 -13   3   3        7.04        7.22     11.56 o 
 -11   3   3      654.31      676.55     16.37 o 
  -9   3   3     1364.09     1426.32     20.62 o 
  -7   3   3     2228.70     2405.07     25.86 o 
  -5   3   3      828.17     1094.65     17.50 o 
  -3   3   3     1070.39     1125.50     17.87 o 
  -1   3   3      435.04      404.32      9.44 o 
   1   3   3      251.26      204.03      7.99 o 
   3   3   3     1252.42     1221.73     18.57 o 
   5   3   3       44.37       53.80      6.16 o 
   7   3   3       31.08       26.98      6.15 o 
   9   3   3        8.73        2.29     13.69 o 
  11   3   3      119.41      101.86     16.81 o 
  13   3   3        7.67        0.01     15.04 o 
  15   3   3        4.18        0.01     18.04 o 
 -20   4   3       29.85        4.94     20.39 o 
 -18   4   3       55.66       14.04     19.81 o 
 -16   4   3        4.03        0.01     16.85 o 
 -14   4   3      141.18      120.14     10.74 o 
 -12   4   3       28.69        0.01     14.66 o 
 -10   4   3      100.26       99.41      8.87 o 
  -8   4   3     2578.85     2591.03     28.13 o 
  -6   4   3     1239.24     1384.02     19.90 o 
  -4   4   3     7343.42     8416.13     46.59 o 
  -2   4   3     4349.37     4100.50     32.39 o 
   0   4   3     2461.16     2415.29     25.28 o 
   2   4   3     5312.46     5299.57     39.79 o 
   4   4   3       96.65       75.27      7.48 o 
   6   4   3      161.91      163.68     10.36 o 
   8   4   3       95.73       84.95      8.82 o 
  10   4   3      897.23      945.82     24.50 o 
  12   4   3      107.98      119.64     11.82 o 
  14   4   3       24.73        4.11     19.10 o 
 -19   5   3       56.10       72.98     20.31 o 
 -17   5   3        0.32        0.01     16.75 o 
 -15   5   3      116.07      153.12     19.61 o 
 -13   5   3      314.31      353.23     15.35 o 
 -11   5   3      907.76     1082.86     23.55 o 
  -9   5   3      534.35      568.39     22.03 o 
  -7   5   3        8.02       18.93     10.59 o 
  -5   5   3      693.28      763.67     20.20 o 
  -3   5   3       41.65       67.20     11.49 o 
  -1   5   3     2258.02     2303.53     28.50 o 
   1   5   3      443.57      395.40     12.94 o 
   3   5   3      694.44      718.91     23.01 o 
   5   5   3        0.58        0.36     11.12 o 
   7   5   3        5.80        4.04     12.38 o 
   9   5   3      205.85      201.42     17.13 o 
  11   5   3        0.54        0.01     16.02 o 
  13   5   3       86.95      105.02     20.42 o 
 -18   6   3       83.05       63.76     21.14 o 
 -16   6   3        1.46       16.32     17.43 o 
 -14   6   3      668.79      698.72     23.01 o 
 -12   6   3      432.55      414.30     17.47 o 
 -10   6   3     1025.11      997.69     23.14 o 
  -8   6   3      235.37      252.76     12.83 o 
  -6   6   3     1230.69     1253.22     23.83 o 
  -4   6   3       92.56      129.11      9.97 o 
  -2   6   3      454.78      480.32     19.57 o 
   0   6   3      428.53      395.52     13.80 o 
   2   6   3      100.47       94.97      9.60 o 
   4   6   3       11.83        4.74     14.40 o 
   6   6   3        1.03        0.01     14.91 o 
   8   6   3       40.09       36.13     17.20 o 
  10   6   3       53.15       72.84     12.05 o 
  12   6   3        6.32        0.01     18.55 o 
 -17   7   3      185.40      172.31     17.28 o 
 -15   7   3        7.77        0.01     18.85 o 
 -13   7   3       25.88       32.70     18.34 o 
 -11   7   3      751.22      810.48     32.38 o 
  -9   7   3      327.21      366.36     22.51 o 
  -7   7   3      459.90      462.94     21.71 o 
  -5   7   3      179.53      168.76     18.33 o 
  -3   7   3      404.69      390.70     22.98 o 
  -1   7   3       22.45       25.91     14.39 o 
   1   7   3       37.92       44.65      8.39 o 
   3   7   3      113.53      134.34     17.81 o 
   5   7   3      189.74      211.71     17.42 o 
   7   7   3       19.34       32.92      8.38 o 
   9   7   3        2.22        2.84     16.51 o 
  11   7   3        5.67        0.01     18.98 o 
 -14   8   3      106.80       91.41     25.57 o 
 -12   8   3        5.06       25.16     11.25 o 
 -10   8   3        0.01        0.01     18.13 o 
  -8   8   3      122.57      113.37     12.72 o 
  -6   8   3       44.80       65.43     10.39 o 
  -4   8   3       74.80       75.74     11.29 o 
  -2   8   3        1.40        0.01     15.31 o 
   0   8   3       45.84        6.74     17.38 o 
   2   8   3      118.24      110.63     12.04 o 
   4   8   3        2.67        5.27     14.80 o 
   6   8   3      101.75      116.49     14.65 o 
   8   8   3       40.85       31.69     18.81 o 
 -11   9   3       36.52        0.64     20.03 o 
  -9   9   3       11.89       17.43     18.32 o 
  -7   9   3       12.69        9.21     18.53 o 
  -5   9   3        0.90       10.07     15.52 o 
  -3   9   3       60.71       44.26     20.03 o 
  -1   9   3        9.86        0.01     17.61 o 
   1   9   3      141.03      116.30     23.42 o 
   3   9   3       27.64        0.01     20.84 o 
   5   9   3       20.77       13.65     18.53 o 
  -6  10   3        2.11        0.01     19.43 o 
  -4  10   3       16.65        0.01     22.11 o 
  -2  10   3        7.64       22.30     16.06 o 
   0  10   3        4.59       18.70     18.68 o 
 -22   0   4      294.62      372.41     25.66 o 
 -20   0   4      216.87      216.03     21.40 o 
 -18   0   4      309.19      231.72     20.36 o 
 -16   0   4      407.81      433.38     15.82 o 
 -14   0   4      186.35      209.62     13.45 o 
 -12   0   4    16153.89    16057.73     76.50 o 
 -10   0   4      182.91      198.27      9.94 o 
  -8   0   4       17.64       23.68      7.26 o 
  -6   0   4      109.90      109.94      5.46 o 
  -4   0   4     2566.97     3011.32     19.35 o 
   0   0   4     7207.25     6624.28     33.48 o 
   4   0   4      985.43      781.95     14.81 o 
   6   0   4      774.59      735.02     16.33 o 
   8   0   4    20819.70    18676.21     93.56 o 
  10   0   4      454.09      357.04     22.16 o 
  12   0   4      106.89       93.79     17.85 o 
  14   0   4      379.04      314.19     26.50 o 
  16   0   4      169.63      144.09     22.40 o 
 -23   1   4        5.78       24.95     16.59 o 
 -21   1   4       27.84        0.01     18.29 o 
 -19   1   4      112.50      110.86     19.39 o 
 -17   1   4        3.56        0.01     13.16 o 
 -15   1   4      731.03      702.02     23.87 o 
 -13   1   4        5.93       14.23      9.63 o 
 -11   1   4       21.03       36.15      9.66 o 
  -9   1   4     1851.91     2103.84     20.98 o 
  -7   1   4     1125.70     1269.76     14.91 o 
  -5   1   4     5203.57     6464.83     32.00 o 
  -3   1   4     2412.57     2277.83     17.96 o 
  -1   1   4      717.56      715.27     10.83 o 
   1   1   4      187.44      177.27      6.93 o 
   3   1   4     2127.61     2044.97     22.46 o 
   5   1   4        0.18        0.01      8.13 o 
   7   1   4     1209.13     1100.90     26.75 o 
   9   1   4      253.19      251.24     18.93 o 
  11   1   4       10.80       15.54      6.90 o 
  13   1   4        8.40        3.69     13.91 o 
  15   1   4        0.45        7.34     16.54 o 
 -22   2   4      144.51      161.18     16.78 o 
 -20   2   4       26.42       10.30     17.97 o 
 -18   2   4       81.97       65.04     10.06 o 
 -16   2   4       32.56       23.84     13.59 o 
 -14   2   4      306.44      322.04     12.87 o 
 -12   2   4     5435.45     5838.37     44.15 o 
 -10   2   4      286.94      301.64     10.18 o 
  -8   2   4        0.42        8.74      6.77 o 
  -6   2   4     6184.38     7430.41     36.97 o 
  -4   2   4     8460.25     9768.74     51.39 o 
  -2   2   4     4492.22     4050.67     26.87 o 
   0   2   4     1102.56      944.04     14.10 o 
   2   2   4      300.19      211.24      8.20 o 
   4   2   4     5237.13     4462.92     36.55 o 
   6   2   4      190.86      172.82      9.07 o 
   8   2   4     4578.90     3909.55     42.74 o 
  10   2   4        8.64        0.01     13.12 o 
  12   2   4      274.76      267.48     15.67 o 
  14   2   4      223.97      234.96     15.32 o 
 -21   3   4       84.10      103.63     20.65 o 
 -19   3   4        2.97        1.05     14.72 o 
 -17   3   4       12.78        0.01     15.47 o 
 -15   3   4        2.95        0.01     12.69 o 
 -13   3   4      531.70      586.59     19.61 o 
 -11   3   4     5493.22     5886.79     44.25 o 
  -9   3   4      239.22      223.04     13.40 o 
  -7   3   4     2582.35     3197.60     30.28 o 
  -5   3   4       19.10        0.00      9.27 o 
  -3   3   4        2.66        6.33      7.51 o 
  -1   3   4     4985.47     4495.39     32.29 o 
   1   3   4      612.27      523.08     12.05 o 
   3   3   4        0.01        3.43      8.73 o 
   5   3   4      225.15      209.75     10.37 o 
   7   3   4      732.49      685.03     18.82 o 
   9   3   4      538.68      516.56     22.73 o 
  11   3   4       21.71        0.01     16.28 o 
  13   3   4       20.30        4.51     15.54 o 
  15   3   4       27.94       24.62     18.53 o 
 -20   4   4        2.26       20.34     15.41 o 
 -18   4   4       23.61        7.84     16.58 o 
 -16   4   4       27.66       23.69     15.73 o 
 -14   4   4      668.21      725.49     21.03 o 
 -12   4   4        7.93        0.01     13.88 o 
 -10   4   4      236.09      288.93     11.65 o 
  -8   4   4        7.25        0.01     11.57 o 
  -6   4   4      152.04      203.48     11.10 o 
  -4   4   4     5366.91     6079.13     50.10 o 
  -2   4   4      852.21      776.34     15.23 o 
   0   4   4     2534.27     2308.54     26.83 o 
   2   4   4        3.94        0.01      9.63 o 
   4   4   4      616.70      562.18     15.92 o 
   6   4   4      420.60      399.73     14.92 o 
   8   4   4       79.33       75.16     10.43 o 
  10   4   4      196.86      192.98     13.77 o 
  12   4   4       27.68        9.50     16.35 o 
  14   4   4       23.39        0.01     22.46 o 
 -19   5   4        4.91        0.01     19.76 o 
 -17   5   4       37.39       34.47     18.41 o 
 -15   5   4       48.95       46.38     17.27 o 
 -13   5   4      104.26      123.78     18.05 o 
 -11   5   4      429.76      496.21     22.32 o 
  -9   5   4        4.36        3.69     11.96 o 
  -7   5   4        8.45        0.01     12.15 o 
  -5   5   4     1550.72     1624.28     30.52 o 
  -3   5   4      122.59      125.47      8.37 o 
  -1   5   4        1.78        5.72      9.27 o 
   1   5   4       38.05       16.37     12.64 o 
   3   5   4      287.97      245.41     11.51 o 
   5   5   4       76.82       68.53      8.96 o 
   7   5   4      310.13      325.29     16.33 o 
   9   5   4      114.67       94.51     11.03 o 
  11   5   4        0.02        0.01     14.70 o 
  13   5   4       10.55        0.01     19.73 o 
 -18   6   4        5.38        0.01     20.12 o 
 -16   6   4        4.96        0.01     18.35 o 
 -14   6   4      528.36      542.87     20.26 o 
 -12   6   4      195.39      229.74     15.85 o 
 -10   6   4       10.68        2.45     14.32 o 
  -8   6   4       37.06       55.74      9.33 o 
  -6   6   4      149.00      174.89     11.98 o 
  -4   6   4     1851.88     2176.73     36.90 o 
  -2   6   4     1357.31     1195.74     22.99 o 
   0   6   4       84.05       80.42     10.27 o 
   2   6   4       14.96       15.58      7.47 o 
   4   6   4      161.49      126.21     12.21 o 
   6   6   4       76.35      101.54     10.13 o 
   8   6   4      135.22      103.07     13.15 o 
  10   6   4      128.09      141.52     14.05 o 
  12   6   4        2.89        8.45     16.48 o 
 -17   7   4       27.48       54.80     13.31 o 
 -15   7   4      145.60      152.53     15.61 o 
 -13   7   4       73.71       31.78     22.28 o 
 -11   7   4      583.64      616.62     28.06 o 
  -9   7   4      476.28      509.84     27.15 o 
  -7   7   4      393.76      420.63     24.79 o 
  -5   7   4      432.80      565.35     25.40 o 
  -3   7   4      176.26      156.23     17.99 o 
  -1   7   4      348.67      326.58     14.60 o 
   1   7   4       40.80       28.23     15.86 o 
   3   7   4       95.86       98.47     17.42 o 
   5   7   4       17.34       18.22     16.68 o 
   7   7   4        4.65       11.05     15.03 o 
   9   7   4       26.52        0.01     21.03 o 
 -14   8   4        3.77        3.74     17.46 o 
 -12   8   4       31.15        8.07     17.99 o 
 -10   8   4       12.61        0.01     18.19 o 
  -8   8   4        7.98        0.01     18.10 o 
  -6   8   4      130.25      183.10     18.49 o 
  -4   8   4        4.14        0.01     18.49 o 
  -2   8   4      110.23      123.94     12.41 o 
   0   8   4       15.44       15.56     14.82 o 
   2   8   4       93.40       81.47     10.60 o 
   4   8   4       18.38       23.90     16.24 o 
   6   8   4       53.02       63.10     11.45 o 
   8   8   4        1.91        0.02     18.28 o 
 -11   9   4        4.80        5.72     18.51 o 
  -9   9   4       10.22        0.01     20.38 o 
  -7   9   4       12.82        0.01     20.01 o 
  -5   9   4       14.76       30.08     11.75 o 
  -3   9   4        2.43        0.01     17.58 o 
  -1   9   4       41.11       48.70     19.04 o 
   1   9   4      120.72      128.02     18.63 o 
   3   9   4        0.59        0.01     19.13 o 
   5   9   4       20.13       30.65     19.42 o 
  -6  10   4        0.23        0.02     19.27 o 
  -4  10   4       39.23       42.52     22.71 o 
  -2  10   4        2.43        0.02     18.05 o 
 -23   1   5      366.94      434.50     30.69 o 
 -21   1   5       10.68        2.75     14.80 o 
 -19   1   5      555.64      578.64     27.52 o 
 -17   1   5       13.71       30.23     13.70 o 
 -15   1   5      313.52      558.37     20.35 o 
 -13   1   5     5820.88     6115.87     46.06 o 
 -11   1   5      481.72      526.07     15.23 o 
  -9   1   5     2781.22     2795.72     24.90 o 
  -7   1   5       35.10       60.44      5.50 o 
  -5   1   5     2562.21     3233.22     26.99 o 
  -3   1   5    13505.28    12896.46     49.80 o 
  -1   1   5       59.39       63.50      4.90 o 
   1   1   5     6299.84     6070.47     38.15 o 
   3   1   5     1151.57     1248.13     20.03 o 
   5   1   5       99.82      104.73      8.44 o 
   7   1   5     2528.78     2453.85     34.90 o 
   9   1   5       32.00       35.56     11.68 o 
  11   1   5        9.54       18.53     12.93 o 
  13   1   5       51.06       44.72     21.23 o 
 -22   2   5       50.98       30.88     21.92 o 
 -20   2   5      426.93      385.99     18.60 o 
 -18   2   5       10.79       10.84     15.21 o 
 -16   2   5      154.69      161.22     11.78 o 
 -14   2   5     1171.24     1074.86     21.81 o 
 -12   2   5      678.02      701.81     15.61 o 
 -10   2   5     7203.52     7832.37     46.31 o 
  -8   2   5     4158.55     5085.87     34.29 o 
  -6   2   5     1408.99     1678.53     22.69 o 
  -4   2   5      754.07      651.11     11.90 o 
  -2   2   5      199.94      168.97      7.09 o 
   0   2   5     7788.74     7445.73     43.60 o 
   2   2   5      885.19      853.18     16.08 o 
   4   2   5      217.62      205.82     10.17 o 
   6   2   5      798.70      761.32     19.43 o 
   8   2   5      163.65      144.17     11.13 o 
  10   2   5      515.29      516.04     19.72 o 
  12   2   5       41.42       34.91      9.44 o 
  14   2   5       91.75      143.31     14.68 o 
 -21   3   5       21.88       48.71     17.24 o 
 -19   3   5       47.58       73.21      9.93 o 
 -17   3   5       53.48       51.73     16.76 o 
 -15   3   5      108.28       87.82     16.16 o 
 -13   3   5     2436.89     2814.34     39.47 o 
 -11   3   5      407.72      485.88     13.94 o 
  -9   3   5       70.53       71.48      9.54 o 
  -7   3   5       16.26       21.22     10.93 o 
  -5   3   5     2805.15     3038.77     41.47 o 
  -3   3   5     3787.98     3592.25     30.27 o 
  -1   3   5      365.39      342.46     10.21 o 
   1   3   5      653.47      564.71     14.46 o 
   3   3   5        4.31       16.56     10.28 o 
   5   3   5       24.59       27.44      6.64 o 
   7   3   5      295.45      268.86     20.56 o 
   9   3   5      182.13      173.00     19.89 o 
  11   3   5        0.06        2.15     13.88 o 
  13   3   5        2.76        0.01     18.14 o 
 -22   4   5       23.17        0.01     22.10 o 
 -20   4   5      131.04      153.82     14.30 o 
 -18   4   5        0.84       14.73     14.71 o 
 -16   4   5       13.08       18.67     12.98 o 
 -14   4   5     1404.78     1386.03     26.93 o 
 -12   4   5      877.04      873.58     19.97 o 
 -10   4   5     1430.60     1670.09     25.19 o 
  -8   4   5      680.90      799.15     16.74 o 
  -6   4   5     5065.28     6458.29     48.44 o 
  -4   4   5      208.05      170.50      8.72 o 
  -2   4   5      296.68      250.46     10.39 o 
   0   4   5     1256.68     1277.47     21.19 o 
   2   4   5       18.23        7.98     10.76 o 
   4   4   5      336.33      310.92     13.08 o 
   6   4   5      882.87      902.57     24.51 o 
   8   4   5      104.78       79.69     10.44 o 
  10   4   5      194.90      227.08     14.77 o 
  12   4   5        0.16        4.87     16.45 o 
 -21   5   5      114.84      144.29     24.02 o 
 -19   5   5        8.42       18.10     15.01 o 
 -17   5   5        3.13       26.91     14.92 o 
 -15   5   5        3.16        0.01     15.40 o 
 -13   5   5      798.76      817.02     28.76 o 
 -11   5   5      407.00      439.00     20.74 o 
  -9   5   5      221.24      233.36     15.77 o 
  -7   5   5      203.40      181.72     15.74 o 
  -5   5   5     2161.78     2126.05     40.46 o 
  -3   5   5      173.88      148.75      9.92 o 
  -1   5   5      119.48      101.74      8.51 o 
   1   5   5      318.31      315.74     13.41 o 
   3   5   5      606.99      553.07     17.64 o 
   5   5   5       99.66       94.12     10.30 o 
   7   5   5       65.17       99.05     10.67 o 
   9   5   5       90.60      109.11     13.01 o 
  11   5   5        0.34        0.02     16.33 o 
 -18   6   5        0.15        0.01     17.76 o 
 -16   6   5       73.94       80.35     12.59 o 
 -14   6   5      821.73      842.99     24.14 o 
 -12   6   5      394.76      405.58     17.51 o 
 -10   6   5      590.22      656.34     19.47 o 
  -8   6   5      219.43      231.11     12.90 o 
  -6   6   5     3670.87     4144.11     49.97 o 
  -4   6   5       69.19       60.69      8.50 o 
  -2   6   5      254.45      198.46     12.62 o 
   0   6   5       11.19       21.63     12.53 o 
   2   6   5      716.36      730.14     21.64 o 
   4   6   5       42.64       59.41      9.34 o 
   6   6   5       52.04       29.89     18.61 o 
   8   6   5        0.85        0.01     17.71 o 
  10   6   5        3.17        8.79     17.34 o 
 -17   7   5      115.15      171.03     16.11 o 
 -15   7   5        6.54        5.13     18.85 o 
 -13   7   5      103.95      170.88     20.07 o 
 -11   7   5       10.99       29.19     16.21 o 
  -9   7   5      569.79      629.57     30.65 o 
  -7   7   5        5.49        0.01     20.18 o 
  -5   7   5      112.64      114.04     22.29 o 
  -3   7   5      348.44      354.38     23.01 o 
  -1   7   5     1174.97     1120.95     34.42 o 
   1   7   5        8.33        0.01     15.95 o 
   3   7   5        0.06        0.01     17.39 o 
   5   7   5       10.61        0.01     18.47 o 
   7   7   5        0.02       17.20     16.24 o 
   9   7   5       67.55       52.89     22.24 o 
 -14   8   5       16.90       18.44     17.17 o 
 -12   8   5       20.15       33.93      9.98 o 
 -10   8   5       10.32        0.01     18.82 o 
  -8   8   5        0.58        0.01     18.23 o 
  -6   8   5       23.28        0.01     20.09 o 
  -4   8   5       18.00       20.17     14.95 o 
  -2   8   5      182.97      186.70     14.30 o 
   0   8   5       35.70       27.98     20.19 o 
   2   8   5       10.94        0.01     19.00 o 
   4   8   5        0.06        0.01     19.16 o 
   6   8   5       26.23       12.72     21.37 o 
 -11   9   5        1.82        0.01     19.45 o 
  -9   9   5        0.37        0.01     20.13 o 
  -7   9   5       26.22       50.66     18.50 o 
  -5   9   5       20.68       27.91     17.90 o 
  -3   9   5        2.17        0.01     19.17 o 
  -1   9   5       54.37       63.25     12.14 o 
   1   9   5      112.44      102.87     13.15 o 
   3   9   5        1.17        0.01     19.03 o 
 -24   0   6        7.58        5.21     17.91 o 
 -22   0   6        7.63        0.01     18.21 o 
 -20   0   6       30.11        8.79     15.04 o 
 -18   0   6      745.45      662.99     26.37 o 
 -16   0   6        7.17        0.01     12.98 o 
 -14   0   6      347.88      288.79     11.82 o 
 -12   0   6     1772.50     1466.60     20.73 o 
 -10   0   6      357.77      280.43      9.19 o 
  -8   0   6    37324.00    34062.37    360.51 o 
  -6   0   6     1620.25     1602.90     18.10 o 
  -4   0   6      118.50      163.84      7.20 o 
  -2   0   6     8289.51     9329.73     46.20 o 
   0   0   6     1462.55     1845.02     21.98 o 
   2   0   6    18103.38    17172.07     76.98 o 
   4   0   6       26.44       16.22     12.89 o 
   6   0   6     1855.53     1903.88     31.91 o 
   8   0   6       42.34       21.53     13.32 o 
  10   0   6       40.70       20.96     14.65 o 
  12   0   6     1262.55     1375.97     48.96 o 
 -23   1   6       60.15       69.13     20.32 o 
 -21   1   6      100.28       91.82     19.66 o 
 -19   1   6      121.50      121.21     16.96 o 
 -17   1   6       39.02       23.51     14.40 o 
 -15   1   6     1193.29     1127.32     27.22 o 
 -13   1   6       52.99       60.59      7.47 o 
 -11   1   6     4319.40     4655.83     36.16 o 
  -9   1   6        0.15       12.28      8.45 o 
  -7   1   6     1856.76     2407.78     24.56 o 
  -5   1   6      539.06      588.82     13.86 o 
  -3   1   6     3136.84     3586.71     28.14 o 
  -1   1   6     1427.25     1522.21     19.70 o 
   1   1   6     2378.27     2402.52     27.10 o 
   3   1   6        0.19        1.19      9.95 o 
   5   1   6      104.80      130.40     10.49 o 
   7   1   6       90.59       89.32     15.50 o 
   9   1   6        0.86        0.01     13.64 o 
  11   1   6      116.23       82.19     23.55 o 
  13   1   6       73.37       76.70     21.00 o 
 -22   2   6       17.57       29.18     17.11 o 
 -20   2   6        0.06       18.75     13.38 o 
 -18   2   6      130.05      140.97     11.50 o 
 -16   2   6      501.75      453.41     16.34 o 
 -14   2   6       40.69       31.74     13.42 o 
 -12   2   6       20.95       15.87     10.11 o 
 -10   2   6      128.12      127.85      7.24 o 
  -8   2   6    11705.77    14473.03     64.36 o 
  -6   2   6       25.46        4.08     11.99 o 
  -4   2   6        6.78        6.67      8.84 o 
  -2   2   6     5742.29     5878.51     39.90 o 
   0   2   6       17.14       18.52     10.16 o 
   2   2   6     3299.45     3097.71     33.24 o 
   4   2   6       10.39       16.37     10.66 o 
   6   2   6     1562.98     1517.04     28.61 o 
   8   2   6      163.46      136.19     11.59 o 
  10   2   6       42.25       30.98     15.74 o 
  12   2   6      280.74      316.77     20.87 o 
 -23   3   6       31.33        0.01     21.80 o 
 -21   3   6      124.42      140.65     18.71 o 
 -19   3   6       18.32       38.27      9.06 o 
 -17   3   6      345.91      321.63     21.50 o 
 -15   3   6        8.81        0.01     14.61 o 
 -13   3   6      163.43      159.33     15.64 o 
 -11   3   6        5.90       21.03     10.98 o 
  -9   3   6     1154.64     1429.09     25.00 o 
  -7   3   6     5044.72     5691.75     53.49 o 
  -5   3   6     1145.93     1174.42     21.49 o 
  -3   3   6      760.14      882.72     20.05 o 
  -1   3   6       45.57       53.33      6.28 o 
   1   3   6      391.31      324.40     11.96 o 
   3   3   6     1669.05     1543.07     26.46 o 
   5   3   6        8.83       13.02     13.68 o 
   7   3   6        1.56        0.01     15.53 o 
   9   3   6       18.96       21.35     15.46 o 
  11   3   6      138.23      148.22     14.89 o 
 -22   4   6       36.29       63.51     12.57 o 
 -20   4   6       31.58       34.50     12.39 o 
 -18   4   6      171.92      184.55     13.81 o 
 -16   4   6      452.23      489.25     18.47 o 
 -14   4   6       46.27       21.58     16.47 o 
 -12   4   6       77.11       73.57      9.61 o 
 -10   4   6       36.80       25.23     12.62 o 
  -8   4   6      183.82      176.48     14.31 o 
  -6   4   6     2518.90     3114.04     42.42 o 
  -4   4   6       12.42       28.27      6.11 o 
  -2   4   6      146.46      169.84      9.34 o 
   0   4   6      102.23       92.52      8.54 o 
   2   4   6        4.35        0.01     13.12 o 
   4   4   6      428.21      405.29     17.29 o 
   6   4   6      254.49      262.29     14.66 o 
   8   4   6        9.46        0.01     16.60 o 
  10   4   6       69.48      102.07     13.17 o 
 -21   5   6       46.48       58.65     12.10 o 
 -19   5   6        0.48        0.01     18.58 o 
 -17   5   6       26.66        2.53     18.84 o 
 -15   5   6        2.34       16.30     15.53 o 
 -13   5   6      172.04      172.68     20.26 o 
 -11   5   6      355.02      364.79     20.69 o 
  -9   5   6      266.26      294.43     19.04 o 
  -7   5   6      199.56      185.63     16.23 o 
  -5   5   6       85.73       60.07     14.62 o 
  -3   5   6        0.60        0.01     13.53 o 
  -1   5   6      597.60      593.34     17.73 o 
   1   5   6      188.40      206.68     11.71 o 
   3   5   6      110.01      115.70     10.77 o 
   5   5   6        1.10        1.42     14.26 o 
   7   5   6       15.13        0.01     17.10 o 
   9   5   6        2.48        2.99     16.73 o 
 -20   6   6        8.44        5.22     20.28 o 
 -18   6   6       98.41      126.80     14.35 o 
 -16   6   6       82.83      121.19     12.03 o 
 -14   6   6       21.61       31.77     15.87 o 
 -12   6   6       73.16       61.74     11.43 o 
 -10   6   6       60.03       50.43     17.69 o 
  -8   6   6      573.01      702.82     27.01 o 
  -6   6   6      874.60      935.80     32.16 o 
  -4   6   6        0.02        7.08     13.89 o 
  -2   6   6       49.59       42.93      9.08 o 
   0   6   6       40.32       60.62      9.28 o 
   2   6   6       59.80       59.28     10.72 o 
   4   6   6      137.72      154.82     13.39 o 
   6   6   6       14.15       27.70     16.81 o 
   8   6   6        3.65        2.46     18.47 o 
 -17   7   6       19.64       24.01     20.03 o 
 -15   7   6      295.39      314.88     28.43 o 
 -13   7   6        0.84        0.01     18.44 o 
 -11   7   6      505.19      548.91     31.38 o 
  -9   7   6       19.13       27.43     17.81 o 
  -7   7   6     1523.16     1433.72     44.23 o 
  -5   7   6      290.57      293.51     22.94 o 
  -3   7   6      916.18      954.52     33.23 o 
  -1   7   6       49.22       38.31     19.57 o 
   1   7   6      185.56      173.99     22.58 o 
   3   7   6      119.82      109.52     19.86 o 
   5   7   6        7.10        0.01     19.48 o 
   7   7   6        2.90       16.07     18.91 o 
 -16   8   6        4.81        2.62     17.65 o 
 -14   8   6        1.84        0.01     17.27 o 
 -12   8   6        0.11        2.87     17.51 o 
 -10   8   6        7.28        0.01     18.27 o 
  -8   8   6       60.00       39.52     21.50 o 
  -6   8   6      157.33      156.60     22.19 o 
  -4   8   6       26.72       31.75     18.10 o 
  -2   8   6      154.41      148.38     14.20 o 
   0   8   6       37.23       43.80     10.79 o 
   2   8   6       53.30       20.16     22.76 o 
   4   8   6       24.36       36.82     12.12 o 
 -11   9   6        0.36        0.01     18.51 o 
  -9   9   6       13.21       42.84     18.76 o 
  -7   9   6        2.31       10.78     17.85 o 
  -5   9   6        4.25        0.01     18.99 o 
  -3   9   6        8.99       16.29     10.43 o 
  -1   9   6        4.22        0.01     19.04 o 
   1   9   6        1.22       12.44     17.43 o 
 -23   1   7        5.04        0.01     21.38 o 
 -21   1   7      173.56      171.70     19.59 o 
 -19   1   7      557.66      635.32     25.38 o 
 -17   1   7        5.91        0.01     14.32 o 
 -15   1   7     2812.94     2707.46     39.43 o 
 -13   1   7      108.86       90.50     12.84 o 
 -11   1   7      195.49      162.76     13.60 o 
  -9   1   7     7621.00     7943.48     45.20 o 
  -7   1   7     1073.20     1250.98     20.32 o 
  -5   1   7     2161.62     2144.68     25.80 o 
  -3   1   7      294.10      299.40     10.11 o 
  -1   1   7     3169.32     3569.71     33.15 o 
   1   1   7     2510.52     2442.03     30.15 o 
   3   1   7      185.49      193.24     10.46 o 
   5   1   7     1287.48     1299.69     27.44 o 
   7   1   7      127.00      105.78     19.20 o 
   9   1   7        8.95       13.97     14.97 o 
  11   1   7      343.60      364.93     30.94 o 
 -24   2   7        0.72        0.01     19.15 o 
 -22   2   7       11.73       19.26     14.60 o 
 -20   2   7       16.59        0.01     17.04 o 
 -18   2   7      504.44      493.76     17.55 o 
 -16   2   7     2670.04     2263.38     32.50 o 
 -14   2   7      258.79      252.93     11.36 o 
 -12   2   7       67.10      100.24      7.90 o 
 -10   2   7      175.40      135.13      8.69 o 
  -8   2   7        4.50       17.51     11.04 o 
  -6   2   7     5796.85     6157.49     45.44 o 
  -4   2   7      852.07      869.21     16.27 o 
  -2   2   7      142.09      124.77      7.68 o 
   0   2   7     1527.15     1504.70     23.67 o 
   2   2   7       89.73       78.48      7.59 o 
   4   2   7     1655.35     1619.63     30.32 o 
   6   2   7      610.05      534.97     19.86 o 
   8   2   7      161.15      187.16     13.12 o 
  10   2   7      192.70      207.52     16.65 o 
 -23   3   7       24.55        0.63     21.49 o 
 -21   3   7       60.95       28.16     19.53 o 
 -19   3   7      101.92      147.10     17.61 o 
 -17   3   7        2.10        0.01     14.25 o 
 -15   3   7      663.24      731.00     25.65 o 
 -13   3   7      441.70      422.24     19.38 o 
 -11   3   7      493.89      580.01     19.81 o 
  -9   3   7      700.27      744.05     21.86 o 
  -7   3   7      512.66      423.00     23.47 o 
  -5   3   7      259.10      234.23     11.98 o 
  -3   3   7     1172.36     1096.68     19.55 o 
  -1   3   7      654.63      694.05     20.82 o 
   1   3   7      414.12      401.81     14.52 o 
   3   3   7       16.42        0.01     14.51 o 
   5   3   7      280.39      253.18     14.09 o 
   7   3   7      241.64      255.26     15.45 o 
   9   3   7        2.40       20.03      9.53 o 
  11   3   7       35.71       24.20     21.86 o 
 -22   4   7       50.16       48.91     12.89 o 
 -20   4   7       12.90        8.23     16.60 o 
 -18   4   7      546.45      527.03     20.27 o 
 -16   4   7     1012.25     1019.38     24.63 o 
 -14   4   7        6.04       13.11     14.50 o 
 -12   4   7      232.79      254.13     12.35 o 
 -10   4   7       54.32       59.10      7.71 o 
  -8   4   7      120.13      142.38     14.19 o 
  -6   4   7      681.58      769.99     21.17 o 
  -4   4   7      151.95      154.98     10.13 o 
  -2   4   7       42.78       26.62     14.54 o 
   0   4   7      853.55      878.10     21.16 o 
   2   4   7      175.00      142.32     10.76 o 
   4   4   7      984.08     1013.98     27.49 o 
   6   4   7      152.90      134.13     12.42 o 
   8   4   7       99.33       99.60     14.24 o 
  10   4   7      156.90      244.78     17.72 o 
 -21   5   7        5.37        0.01     19.16 o 
 -19   5   7        0.41        0.01     17.33 o 
 -17   5   7      109.80      119.91     19.35 o 
 -15   5   7       91.03       93.73     19.27 o 
 -13   5   7        7.36       37.78     15.75 o 
 -11   5   7      164.12      197.25     18.42 o 
  -9   5   7        4.16        0.36     13.78 o 
  -7   5   7      673.61      670.60     30.24 o 
  -5   5   7       68.50       50.51     15.16 o 
  -3   5   7      815.30      805.65     25.72 o 
  -1   5   7       92.04       94.39      9.30 o 
   1   5   7        3.71        0.01     15.71 o 
   3   5   7       52.71       61.03     10.31 o 
   5   5   7        4.20        0.01     18.15 o 
   7   5   7      182.34      183.63     14.42 o 
   9   5   7        3.65        0.01     19.83 o 
 -20   6   7       33.59        2.56     22.43 o 
 -18   6   7        6.39       20.21     17.93 o 
 -16   6   7       49.27       42.56     11.21 o 
 -14   6   7       62.06       57.86     11.50 o 
 -12   6   7      781.26      896.40     24.74 o 
 -10   6   7      484.67      574.32     25.72 o 
  -8   6   7       58.75       35.90     18.81 o 
  -6   6   7     1976.93     1861.36     37.88 o 
  -4   6   7     1155.17     1210.27     25.65 o 
  -2   6   7      725.18      731.05     22.49 o 
   0   6   7       43.91       71.62      9.86 o 
   2   6   7      313.24      276.74     16.54 o 
   4   6   7       59.04       57.45     11.86 o 
   6   6   7       81.76      110.79     13.95 o 
   8   6   7        6.03        1.99     20.60 o 
 -17   7   7        9.23        0.01     20.12 o 
 -15   7   7       59.22       12.91     21.91 o 
 -13   7   7      253.74      329.76     26.59 o 
 -11   7   7       24.11       40.56     17.50 o 
  -9   7   7     1490.08     1431.68     47.89 o 
  -7   7   7      198.62      187.55     25.86 o 
  -5   7   7      398.79      367.85     26.02 o 
  -3   7   7      449.31      445.83     28.29 o 
  -1   7   7      431.01      447.58     26.70 o 
   1   7   7      104.16       91.42     21.90 o 
   3   7   7      216.13      218.64     27.31 o 
   5   7   7       17.25       14.19     10.74 o 
 -16   8   7        2.21        2.61     18.22 o 
 -14   8   7        0.01        0.01     19.12 o 
 -12   8   7       14.90       11.53     18.59 o 
 -10   8   7        0.12        8.84     18.06 o 
  -8   8   7       81.64       59.33     23.94 o 
  -6   8   7      250.29      220.22     22.13 o 
  -4   8   7      188.88      184.87     23.90 o 
  -2   8   7        2.79        0.01     18.18 o 
   0   8   7        0.54        0.01     18.37 o 
   2   8   7        0.07        0.01     18.56 o 
 -11   9   7       54.01       65.90     19.65 o 
  -9   9   7       53.02       29.84     21.69 o 
  -7   9   7        6.36        0.01     20.03 o 
  -5   9   7        4.69        3.14     18.59 o 
  -3   9   7       43.00        5.11     22.47 o 
  -1   9   7        7.32        7.91     18.19 o 
 -24   0   8      116.25       94.15     14.24 o 
 -22   0   8      196.88      237.31     23.79 o 
 -20   0   8     1203.47     1106.39     36.95 o 
 -18   0   8     2894.57     2516.72     47.17 o 
 -16   0   8       50.04       60.21     15.11 o 
 -14   0   8     2656.89     2636.33     36.77 o 
 -12   0   8     7375.70     7753.58     49.81 o 
 -10   0   8      479.76      579.21     13.87 o 
  -8   0   8     3119.22     3155.44     29.72 o 
  -6   0   8        3.95       10.45      9.46 o 
  -4   0   8    10320.96    11594.00     61.17 o 
  -2   0   8     1880.94     2262.65     28.24 o 
   0   0   8      188.57      230.67     11.17 o 
   2   0   8     1166.42     1262.52     24.70 o 
   4   0   8       47.17       44.24      8.47 o 
   6   0   8     1394.90     1347.82     31.37 o 
   8   0   8        1.01       12.69     14.09 o 
  10   0   8       36.48       23.95     22.72 o 
 -25   1   8        0.02        3.95     19.14 o 
 -23   1   8      124.82      143.22     20.32 o 
 -21   1   8       40.41       47.46     15.68 o 
 -19   1   8      139.36      150.67     18.75 o 
 -17   1   8      191.00      181.67     12.58 o 
 -15   1   8      573.55      560.95     17.19 o 
 -13   1   8        8.16       12.16     10.82 o 
 -11   1   8     1380.78     1554.93     26.53 o 
  -9   1   8        0.21        4.96     11.49 o 
  -7   1   8     3685.11     3931.45     38.80 o 
  -5   1   8       75.24       84.28     12.24 o 
  -3   1   8       94.60      115.80      8.72 o 
  -1   1   8      169.56      145.35      8.88 o 
   1   1   8      420.10      408.24     14.69 o 
   3   1   8      287.51      309.72     14.41 o 
   5   1   8      250.35      260.77     15.13 o 
   7   1   8        4.38       17.16     13.98 o 
   9   1   8        2.76        0.01     18.92 o 
 -24   2   8        0.99       11.33     18.76 o 
 -22   2   8        0.52       13.84     15.41 o 
 -20   2   8      136.20      155.00     13.34 o 
 -18   2   8      671.26      606.02     19.06 o 
 -16   2   8      759.03      800.91     20.42 o 
 -14   2   8      659.62      792.26     19.20 o 
 -12   2   8       71.37       77.05      8.30 o 
 -10   2   8      434.86      458.00     18.28 o 
  -8   2   8       18.75       29.77     13.17 o 
  -6   2   8        0.87        0.01      9.50 o 
  -4   2   8     4758.68     5370.03     42.89 o 
  -2   2   8      316.72      339.54     12.84 o 
   0   2   8        3.12        3.75      9.76 o 
   2   2   8      683.65      658.22     20.04 o 
   4   2   8      323.33      344.41     17.08 o 
   6   2   8      229.40      234.80     16.01 o 
   8   2   8        8.30        1.14     15.33 o 
  10   2   8       18.80        9.74     19.31 o 
 -23   3   8      196.97      214.52     23.18 o 
 -21   3   8        6.37        7.03     16.61 o 
 -19   3   8        3.58       20.54     14.43 o 
 -17   3   8        6.25        0.01     16.49 o 
 -15   3   8       12.64       15.80     15.20 o 
 -13   3   8     1095.27     1141.53     28.88 o 
 -11   3   8      622.87      718.28     24.24 o 
  -9   3   8      279.03      287.91     21.53 o 
  -7   3   8       15.38       15.38      9.95 o 
  -5   3   8      321.24      294.68     16.76 o 
  -3   3   8     3778.51     3818.31     45.46 o 
  -1   3   8       46.30       43.60     12.84 o 
   1   3   8       71.29       69.18      9.53 o 
   3   3   8      316.09      368.67     16.57 o 
   5   3   8       77.68       69.14     13.25 o 
   7   3   8       87.60      138.92     12.00 o 
   9   3   8        0.99        0.01     19.75 o 
 -22   4   8       18.53       34.11     10.23 o 
 -20   4   8       25.21        7.56     18.58 o 
 -18   4   8       14.72       10.60     16.63 o 
 -16   4   8       42.04       56.70      9.98 o 
 -14   4   8      212.78      255.70     13.34 o 
 -12   4   8        0.18        9.35     12.89 o 
 -10   4   8        0.73        0.01     13.82 o 
  -8   4   8       54.81       20.62     16.93 o 
  -6   4   8      646.64      592.46     22.10 o 
  -4   4   8      310.50      269.42     12.46 o 
  -2   4   8        1.05        0.01     13.14 o 
   0   4   8       46.20       16.12     16.12 o 
   2   4   8      128.16      118.96     12.03 o 
   4   4   8      305.81      346.17     17.88 o 
   6   4   8      145.28      151.45     13.18 o 
   8   4   8       76.60       86.56     13.62 o 
 -21   5   8       12.83       15.32     17.71 o 
 -19   5   8        7.94        0.01     18.30 o 
 -17   5   8       78.33       36.83     21.54 o 
 -15   5   8        7.64        0.01     16.13 o 
 -13   5   8       23.78        0.01     18.08 o 
 -11   5   8       41.74       20.40     18.45 o 
  -9   5   8       47.22       22.23     17.50 o 
  -7   5   8      359.05      313.66     20.45 o 
  -5   5   8      267.69      280.18     19.84 o 
  -3   5   8      687.13      692.57     26.04 o 
  -1   5   8        0.17        9.05     12.64 o 
   1   5   8        9.88        1.87     14.95 o 
   3   5   8       97.81       97.43     11.90 o 
   5   5   8        0.76        2.27     17.91 o 
   7   5   8        7.67       11.38     16.82 o 
 -20   6   8       10.56        0.01     20.22 o 
 -18   6   8       10.17        0.01     18.50 o 
 -16   6   8       24.91        0.01     19.90 o 
 -14   6   8      236.69      295.08     16.59 o 
 -12   6   8       27.46       31.94     18.92 o 
 -10   6   8        9.01        3.49     16.95 o 
  -8   6   8        1.80        0.01     18.35 o 
  -6   6   8      173.77      137.40     21.96 o 
  -4   6   8      311.92      305.31     16.13 o 
  -2   6   8        1.33        0.01     18.16 o 
   0   6   8       16.46       27.06     15.71 o 
   2   6   8        4.67        0.01     18.16 o 
   4   6   8      120.34      172.53     15.40 o 
   6   6   8      109.96      123.85     16.12 o 
 -17   7   8        6.53        0.01     20.24 o 
 -15   7   8       13.04       35.28     11.74 o 
 -13   7   8      110.72       85.29     22.92 o 
 -11   7   8      303.16      380.38     27.85 o 
  -9   7   8        5.66        0.49     20.13 o 
  -7   7   8      340.60      348.70     26.35 o 
  -5   7   8        7.57       17.20     16.42 o 
  -3   7   8      861.82      812.38     34.42 o 
  -1   7   8       48.56       39.35     17.81 o 
   1   7   8      173.50      231.01     16.43 o 
   3   7   8       22.65       38.81     21.44 o 
 -16   8   8       41.74       10.41     22.39 o 
 -14   8   8        2.64        6.74     19.97 o 
 -12   8   8       72.76       76.59     21.33 o 
 -10   8   8       18.55       13.58     20.03 o 
  -8   8   8      100.06       66.20     22.80 o 
  -6   8   8        0.84        0.01     19.02 o 
  -4   8   8       51.98       28.57     18.79 o 
  -2   8   8        7.66        0.01     19.20 o 
   0   8   8       43.64       47.13     11.96 o 
   2   8   8       23.17        0.01     23.90 o 
 -11   9   8        8.88        7.15     20.25 o 
  -9   9   8       15.48        7.63     19.82 o 
  -7   9   8        0.10        0.01     18.46 o 
  -5   9   8        0.01        0.02     18.42 o 
  -3   9   8        0.04       20.78     16.84 o 
 -25   1   9      305.93      343.19     26.80 o 
 -23   1   9        3.36        0.01     17.84 o 
 -21   1   9       10.18        0.01     16.05 o 
 -19   1   9        7.00        0.01     19.29 o 
 -17   1   9     1933.94     1900.64     39.20 o 
 -15   1   9     2133.15     2073.59     34.05 o 
 -13   1   9      187.13      168.81     10.29 o 
 -11   1   9      447.22      419.31     13.59 o 
  -9   1   9     1427.33     1540.18     22.88 o 
  -7   1   9      978.75     1037.67     23.66 o 
  -5   1   9     5597.52     6141.16     53.53 o 
  -3   1   9        0.40        0.32     11.18 o 
  -1   1   9      928.06      839.40     19.61 o 
   1   1   9       85.64      110.58     10.18 o 
   3   1   9      439.76      456.33     18.45 o 
   5   1   9      990.38     1068.48     28.68 o 
   7   1   9       11.60       21.13      8.84 o 
   9   1   9      254.70      252.40     19.69 o 
 -24   2   9       39.34       28.41     20.45 o 
 -22   2   9      104.15       98.28     12.16 o 
 -20   2   9       19.04       18.31     17.16 o 
 -18   2   9        5.44        0.01     14.87 o 
 -16   2   9      107.92      101.01     10.36 o 
 -14   2   9      115.59      107.04      9.59 o 
 -12   2   9     2415.55     2563.33     36.69 o 
 -10   2   9      969.10     1104.86     27.67 o 
  -8   2   9      107.45      124.10     13.42 o 
  -6   2   9     2041.67     2171.51     29.86 o 
  -4   2   9      529.26      550.50     16.36 o 
  -2   2   9     1859.56     1914.98     30.01 o 
   0   2   9      392.07      334.15     14.57 o 
   2   2   9      168.25      171.45     13.04 o 
   4   2   9       82.57       61.75     13.73 o 
   6   2   9       12.54       40.75     13.47 o 
   8   2   9      181.01      224.07     18.85 o 
 -23   3   9        3.00        0.01     19.33 o 
 -21   3   9        0.85        0.01     16.37 o 
 -19   3   9       60.36       38.62     16.86 o 
 -17   3   9      629.07      633.55     26.81 o 
 -15   3   9      408.95      477.31     24.00 o 
 -13   3   9        4.05       15.87     14.26 o 
 -11   3   9       16.81       25.94      6.96 o 
  -9   3   9      719.64      575.59     32.26 o 
  -7   3   9      385.51      369.36     18.08 o 
  -5   3   9     2463.25     2613.48     41.17 o 
  -3   3   9       46.22       27.52     15.81 o 
  -1   3   9       14.49       20.12     12.73 o 
   1   3   9      126.93       63.34     18.19 o 
   3   3   9      394.43      397.52     18.28 o 
   5   3   9      227.61      242.42     15.18 o 
   7   3   9        1.62       26.54     16.37 o 
 -22   4   9        1.03        0.01     19.29 o 
 -20   4   9       16.80        1.61     18.17 o 
 -18   4   9       92.14       84.57     11.57 o 
 -16   4   9        5.88        5.26     16.70 o 
 -14   4   9      439.52      465.91     17.20 o 
 -12   4   9      687.58      822.90     27.72 o 
 -10   4   9       14.77        2.87     14.76 o 
  -8   4   9        1.13        5.85     12.90 o 
  -6   4   9     1175.92     1246.96     24.43 o 
  -4   4   9      941.32      898.66     22.03 o 
  -2   4   9      665.86      636.51     20.29 o 
   0   4   9        9.27       13.49     13.03 o 
   2   4   9      294.74      276.15     15.91 o 
   4   4   9       20.18       22.02     18.18 o 
   6   4   9       17.06        0.01     20.85 o 
 -21   5   9       17.67       38.92     17.35 o 
 -19   5   9        9.38       54.75     10.93 o 
 -17   5   9        1.41        0.01     18.09 o 
 -15   5   9        8.99       10.61     15.94 o 
 -13   5   9      667.08      536.82     35.43 o 
 -11   5   9       46.06       11.91     17.70 o 
  -9   5   9        0.21       22.38     14.99 o 
  -7   5   9       21.54       28.49     15.05 o 
  -5   5   9      748.90      684.78     28.88 o 
  -3   5   9      113.11      126.48     18.10 o 
  -1   5   9      111.71      132.27     12.02 o 
   1   5   9       28.85       27.80     15.90 o 
   3   5   9      226.46      237.45     16.21 o 
   5   5   9        5.78        0.01     18.64 o 
 -20   6   9        0.27       25.10     17.30 o 
 -18   6   9       55.86       68.84     12.74 o 
 -16   6   9       27.43        0.53     20.17 o 
 -14   6   9        3.17       29.31     15.62 o 
 -12   6   9      312.57      262.40     26.56 o 
 -10   6   9       16.91       36.06     16.70 o 
  -8   6   9      129.02      136.16     19.07 o 
  -6   6   9      955.53      996.34     26.10 o 
  -4   6   9      347.63      339.50     16.69 o 
  -2   6   9      184.43      173.51     13.44 o 
   0   6   9      126.63      193.64     15.93 o 
   2   6   9      303.67      346.29     20.10 o 
   4   6   9        3.44       12.25     18.89 o 
 -17   7   9       13.25       23.81     18.10 o 
 -15   7   9       54.54       31.47     22.13 o 
 -13   7   9       49.50        3.80     23.45 o 
 -11   7   9       13.69        0.01     20.72 o 
  -9   7   9      172.77      110.84     27.85 o 
  -7   7   9        3.11        0.01     18.73 o 
  -5   7   9       38.06        9.18     20.60 o 
  -3   7   9       24.02       43.64     10.12 o 
  -1   7   9       35.61       63.00     18.69 o 
   1   7   9        0.43        0.01     21.75 o 
 -14   8   9        0.37        8.73     18.86 o 
 -12   8   9       14.13       35.38     19.97 o 
 -10   8   9      143.97      176.70     23.35 o 
  -8   8   9       37.22       25.78     18.12 o 
  -6   8   9        1.43        0.01     18.45 o 
  -4   8   9        0.72       27.85     15.72 o 
  -2   8   9        0.54        0.01     19.14 o 
 -24   0  10        0.01        0.01     18.51 o 
 -22   0  10       43.27       37.43     17.65 o 
 -20   0  10     3481.39     3352.70     59.25 o 
 -18   0  10     2903.18     2949.49     51.73 o 
 -16   0  10     2013.33     2227.17     39.91 o 
 -14   0  10      376.79      330.22     13.15 o 
 -12   0  10     2045.22     2192.25     29.58 o 
 -10   0  10     1328.87     1140.86     21.53 o 
  -8   0  10     3155.42     3512.11     37.78 o 
  -6   0  10      382.28      405.43     14.90 o 
  -4   0  10     1716.18     2049.40     30.50 o 
  -2   0  10       68.61       81.89     10.25 o 
   0   0  10     1471.87     1417.25     28.26 o 
   2   0  10      124.94      126.34     11.85 o 
   4   0  10       43.98       60.33     10.22 o 
   6   0  10      238.79      282.66     21.38 o 
 -25   1  10        2.79       14.01     19.66 o 
 -23   1  10        0.44       20.34     17.28 o 
 -21   1  10       49.02       39.57     18.74 o 
 -19   1  10      151.96      167.08     20.92 o 
 -17   1  10      135.87      105.69     12.91 o 
 -15   1  10      268.49      322.51     13.83 o 
 -13   1  10      990.02     1095.47     21.87 o 
 -11   1  10      216.56      230.09     11.68 o 
  -9   1  10       11.46        1.59     13.87 o 
  -7   1  10      537.88      550.03     21.62 o 
  -5   1  10      245.75      270.42     18.19 o 
  -3   1  10      472.51      485.22     16.75 o 
  -1   1  10      127.82      145.60     12.05 o 
   1   1  10        3.38       22.97     14.53 o 
   3   1  10        0.32        0.01     16.16 o 
   5   1  10       11.55       34.84      9.15 o 
   7   1  10       26.54       19.95     21.16 o 
 -24   2  10        1.44       16.57     17.11 o 
 -22   2  10      269.80      286.16     16.94 o 
 -20   2  10      563.84      551.32     20.77 o 
 -18   2  10      150.02      211.24     13.40 o 
 -16   2  10        3.20       16.92     15.30 o 
 -14   2  10      270.06      305.41     13.95 o 
 -12   2  10       43.90       53.07     14.49 o 
 -10   2  10      530.65      604.96     26.62 o 
  -8   2  10      318.73      328.84     19.63 o 
  -6   2  10      267.87      312.24     13.88 o 
  -4   2  10       36.69       29.23      8.99 o 
  -2   2  10        1.63        0.01     13.79 o 
   0   2  10      997.24     1065.97     25.90 o 
   2   2  10        0.13       24.59     13.91 o 
   4   2  10       16.55        0.01     17.81 o 
   6   2  10      130.09      184.89     17.31 o 
 -23   3  10        2.63        0.01     20.09 o 
 -21   3  10        2.03        0.01     17.63 o 
 -19   3  10      242.94      228.16     22.42 o 
 -17   3  10        6.57       23.18     13.92 o 
 -15   3  10      132.97       94.17     19.86 o 
 -13   3  10      628.85      571.06     30.30 o 
 -11   3  10       58.28       40.27     18.39 o 
  -9   3  10      493.66      426.62     20.94 o 
  -7   3  10       10.16       17.23     13.84 o 
  -5   3  10      189.54      165.46     17.93 o 
  -3   3  10       45.53       26.52     15.02 o 
  -1   3  10      213.88      189.51     14.14 o 
   1   3  10      431.19      459.26     18.77 o 
   3   3  10       23.79       37.02      9.96 o 
   5   3  10       12.06        0.61     19.15 o 
 -22   4  10        2.10        7.81     18.72 o 
 -20   4  10        0.03        8.13     18.41 o 
 -18   4  10        0.65        0.01     19.39 o 
 -16   4  10        8.54        0.01     17.60 o 
 -14   4  10      206.66      253.34     20.34 o 
 -12   4  10      203.67      247.42     19.36 o 
 -10   4  10      322.24      114.95     28.91 o 
  -8   4  10      293.43      318.70     20.01 o 
  -6   4  10       46.59       41.46      9.07 o 
  -4   4  10      163.25      122.59     10.81 o 
  -2   4  10      129.02      118.73     11.16 o 
   0   4  10       10.34        0.01     15.58 o 
   2   4  10      115.62      111.16     14.34 o 
   4   4  10       58.59       44.95     11.13 o 
   6   4  10       14.83       34.45     17.23 o 
 -21   5  10        5.00       28.65     11.81 o 
 -19   5  10      110.96       79.63     23.78 o 
 -17   5  10       25.97       30.77      9.53 o 
 -15   5  10       47.62       44.35     18.49 o 
 -13   5  10      382.08      249.11     33.01 o 
 -11   5  10        5.78        0.01     18.02 o 
  -9   5  10       44.93       34.14     15.27 o 
  -7   5  10        7.05        3.13     15.16 o 
  -5   5  10      162.41      121.57     19.57 o 
  -3   5  10       16.57       14.61     15.77 o 
  -1   5  10       24.74        0.01     17.93 o 
   1   5  10      146.30      155.40     14.71 o 
   3   5  10       33.27       21.06     19.23 o 
 -20   6  10      115.77      135.91     24.76 o 
 -18   6  10       27.34       35.01     18.36 o 
 -16   6  10       69.89       44.07     20.36 o 
 -14   6  10      142.00      131.59     21.36 o 
 -12   6  10       17.97       19.73     18.59 o 
 -10   6  10      113.68       93.14     25.41 o 
  -8   6  10      304.14      304.29     21.54 o 
  -6   6  10        1.21        8.11     15.83 o 
  -4   6  10      389.56      382.77     17.74 o 
  -2   6  10       38.27       39.20     11.45 o 
   0   6  10       30.34       26.75     18.56 o 
   2   6  10      127.94      122.33     15.60 o 
 -17   7  10       53.99       83.86     22.44 o 
 -15   7  10       28.75       20.54     22.31 o 
 -13   7  10       26.36       11.80     19.88 o 
 -11   7  10        9.38        0.01     21.21 o 
  -9   7  10      154.53      132.56     22.07 o 
  -7   7  10       74.88       72.45     11.29 o 
  -5   7  10       17.84        3.46     18.21 o 
  -3   7  10       84.95       45.08     22.45 o 
  -1   7  10       36.45       27.29     19.48 o 
 -14   8  10        2.31       33.96     17.11 o 
 -12   8  10       14.70       21.73     21.28 o 
 -10   8  10        8.75        3.66     20.66 o 
  -8   8  10       56.73       46.00     20.55 o 
  -6   8  10        3.44        0.01     19.54 o 
  -4   8  10        2.61        1.32     18.03 o 
 -25   1  11        5.82        0.01     22.22 o 
 -23   1  11        0.17        6.81     16.57 o 
 -21   1  11      473.00      461.59     28.02 o 
 -19   1  11      176.10      186.49     21.48 o 
 -17   1  11        8.12        9.95     14.86 o 
 -15   1  11       67.69       65.35     18.56 o 
 -13   1  11      227.74      239.92     12.19 o 
 -11   1  11     2502.52     2782.04     36.97 o 
  -9   1  11       39.71       42.45     14.75 o 
  -7   1  11     1821.37     1827.20     37.76 o 
  -5   1  11       48.21       58.35     16.40 o 
  -3   1  11      233.98      248.57     14.85 o 
  -1   1  11     1071.61     1237.12     27.94 o 
   1   1  11       12.11       25.03      7.84 o 
   3   1  11      310.74      354.45     18.95 o 
   5   1  11       44.47        6.98     24.14 o 
 -24   2  11        6.02        0.01     19.95 o 
 -22   2  11      164.46      145.47     15.25 o 
 -20   2  11      329.24      378.56     17.73 o 
 -18   2  11      319.13      365.62     16.44 o 
 -16   2  11       23.79       16.48     17.08 o 
 -14   2  11       10.85        5.38     15.25 o 
 -12   2  11       10.52       23.83     15.58 o 
 -10   2  11      374.79      391.29     20.30 o 
  -8   2  11     2682.96     2577.08     36.78 o 
  -6   2  11      461.91      471.09     17.90 o 
  -4   2  11       22.27       12.06     13.85 o 
  -2   2  11      161.51      185.13     14.85 o 
   0   2  11        0.26        0.01     15.53 o 
   2   2  11      249.48      221.58     16.66 o 
   4   2  11       64.97       48.18     11.68 o 
 -23   3  11        3.33       17.24     10.90 o 
 -21   3  11       61.47       66.47     20.69 o 
 -19   3  11       60.93       74.17     19.53 o 
 -17   3  11       15.71        0.01     16.82 o 
 -15   3  11      127.25      161.84     19.56 o 
 -13   3  11       39.97       51.09     16.83 o 
 -11   3  11      473.22      393.21     33.47 o 
  -9   3  11       12.12        0.01     16.47 o 
  -7   3  11      710.24      677.45     20.64 o 
  -5   3  11       28.58       29.49     14.48 o 
  -3   3  11       53.99       20.57     18.31 o 
  -1   3  11      240.69      241.45     15.39 o 
   1   3  11      160.78      153.03     13.37 o 
   3   3  11       25.86       25.98     18.25 o 
   5   3  11       45.87       15.44     24.33 o 
 -22   4  11      123.76       96.82     23.51 o 
 -20   4  11      419.78      422.69     29.35 o 
 -18   4  11       20.05       29.82     17.93 o 
 -16   4  11      134.57       82.60     20.70 o 
 -14   4  11      200.35      222.26     21.65 o 
 -12   4  11       29.11       19.58     17.38 o 
 -10   4  11      850.84      738.21     22.51 o 
  -8   4  11     1405.13     1378.53     29.52 o 
  -6   4  11        7.56        0.01     17.43 o 
  -4   4  11        6.89        0.01     16.27 o 
  -2   4  11       66.27       86.08     12.57 o 
   0   4  11       14.01        0.01     17.72 o 
   2   4  11       73.19       87.51     15.03 o 
   4   4  11        0.28        0.02     18.25 o 
 -21   5  11       10.95        0.01     23.77 o 
 -19   5  11       60.97       68.18     22.22 o 
 -17   5  11       78.77       28.50     22.73 o 
 -15   5  11       24.68       15.40     22.94 o 
 -13   5  11       86.47        4.76     22.91 o 
 -11   5  11        0.67        0.01     17.97 o 
  -9   5  11      239.51      237.84     20.57 o 
  -7   5  11      205.23      206.55     21.53 o 
  -5   5  11        1.11        0.01     17.70 o 
  -3   5  11        0.02        0.01     17.72 o 
  -1   5  11        0.33        0.01     19.52 o 
   1   5  11      230.40      264.98     18.06 o 
 -20   6  11        1.82        8.33     19.99 o 
 -18   6  11       51.21       19.10     22.42 o 
 -16   6  11       10.80       39.87     17.49 o 
 -14   6  11       56.57       72.88     21.28 o 
 -12   6  11       48.32       33.78     20.56 o 
 -10   6  11       45.29        3.19     19.55 o 
  -8   6  11       33.18       33.58     10.20 o 
  -6   6  11        0.64       25.20     16.58 o 
  -4   6  11      170.61      148.51     14.85 o 
  -2   6  11       55.54       55.83     15.70 o 
   0   6  11       26.56       30.43     19.93 o 
 -17   7  11        0.12        1.91     20.06 o 
 -15   7  11        7.56        0.01     22.14 o 
 -13   7  11        1.98       15.23     18.12 o 
 -11   7  11       29.32        0.01     25.40 o 
  -9   7  11        9.50        0.01     19.33 o 
  -7   7  11       33.11       61.94     17.87 o 
  -5   7  11       26.08       27.26     20.21 o 
  -3   7  11        0.19        0.01     20.01 o 
 -10   8  11       30.88       23.24     11.12 o 
  -8   8  11        0.06        0.01     20.22 o 
 -10   0  12     3862.84     4396.97     57.65 o 
  -8   0  12      264.93      312.49     15.80 o 
  -6   0  12      158.72      147.65     13.60 o 
  -4   0  12      949.85      969.14     26.33 o 
  -2   0  12       95.36       38.50     22.11 o 
   0   0  12      224.60      296.75     17.98 o 
   2   0  12      120.92      122.45     14.45 o 
   4   0  12      169.14      210.59     18.95 o 
 -21   1  12        0.14       15.07     16.59 o 
 -19   1  12        1.81        0.01     18.55 o 
 -17   1  12        0.14       15.25     16.04 o 
 -15   1  12      279.49      323.01     15.54 o 
 -13   1  12       12.80       31.75      9.59 o 
 -11   1  12      119.21      146.98     19.21 o 
  -9   1  12      124.33       77.84     20.57 o 
  -7   1  12       91.30       95.61     13.03 o 
  -5   1  12       18.66       23.61     15.30 o 
  -3   1  12       51.58       19.05     10.81 o 
  -1   1  12        1.15        1.54     16.48 o 
   1   1  12      122.55      124.92     13.32 o 
   3   1  12       20.48        1.89     21.33 o 
 -24   2  12       53.89       52.00     22.94 o 
 -22   2  12       76.98       48.12     20.07 o 
 -20   2  12       23.70       25.95     17.78 o 
 -18   2  12      124.91      186.02     13.91 o 
 -16   2  12       79.28       74.36     19.46 o 
 -14   2  12       22.64       10.72     17.61 o 
 -12   2  12       70.93      113.87     19.51 o 
 -10   2  12      300.26      289.03     16.38 o 
  -8   2  12      966.17      987.99     23.98 o 
  -6   2  12       71.43       74.38     10.95 o 
  -4   2  12        0.59        3.28     14.55 o 
  -2   2  12        3.48        0.01     17.30 o 
   0   2  12        7.94        0.01     19.62 o 
   2   2  12       28.91        0.01     20.61 o 
 -23   3  12       10.96        0.01     22.42 o 
 -21   3  12        0.82        4.44     17.29 o 
 -19   3  12        3.88        0.01     17.62 o 
 -17   3  12       24.71       13.72     18.68 o 
 -15   3  12      725.57      602.76     33.71 o 
 -13   3  12       17.96       28.71     17.44 o 
   1   3  12      165.32      193.09     16.70 o 
   3   3  12       50.27       59.14     12.60 o 
 -22   4  12       35.05       23.29     21.83 o 
 -20   4  12      133.35      160.02     23.39 o 
 -18   4  12       20.10        7.31     18.65 o 
 -16   4  12      281.02      316.82     24.73 o 
 -14   4  12       65.82       41.27     22.24 o 
 -12   4  12      102.13       71.26     22.96 o 
  -2   4  12        2.66       20.88     15.52 o 
   0   4  12        2.76        0.01     19.89 o 
   2   4  12        0.41        0.01     20.38 o 
 -21   5  12       12.43        0.01     23.37 o 
 -19   5  12        0.17        0.01     19.60 o 
 -17   5  12       66.75       31.70     23.37 o 
 -15   5  12      298.54      122.80     32.61 o 
 -13   5  12       78.68       24.66     23.33 o 
 -11   5  12       38.45       19.57     16.51 o 
  -9   5  12       36.86       33.40     10.81 o 
  -7   5  12        8.44       21.23     15.20 o 
  -5   5  12       52.80       54.43     12.48 o 
  -3   5  12       52.89       63.35     12.21 o 
  -1   5  12        3.38        0.01     20.34 o 
 -20   6  12        8.80        0.01     21.11 o 
 -18   6  12       11.63        4.90     20.49 o 
 -16   6  12      271.76      283.59     28.92 o 
 -14   6  12      117.42       79.08     25.08 o 
 -12   6  12       29.70       50.51     18.79 o 
 -10   6  12       91.70      107.37     14.84 o 
  -8   6  12        1.00        0.01     19.12 o 
  -6   6  12      138.80      142.19     13.99 o 
  -4   6  12       36.79       38.49     18.65 o 
  -2   6  12        3.07       28.30     18.18 o 
 -17   7  12        0.13        0.01     22.22 o 
 -15   7  12       66.52       26.39     26.52 o 
 -13   7  12       31.51        6.74     22.33 o 
 -11   7  12       45.47       32.70     20.87 o 
  -9   7  12        0.06        5.69     17.40 o 
  -7   7  12        7.70        0.01     23.52 o 
  -5   7  12       21.30        0.01     22.06 o 
 -25   1  13        6.55        0.01     21.81 o 
 -23   1  13        1.76        0.01     18.09 o 
 -21   1  13       13.28        0.01     19.10 o 
 -19   1  13      119.62       97.93     20.64 o 
 -17   1  13     1085.13     1091.81     27.63 o 
 -15   1  13      292.58      334.52     17.11 o 
 -13   1  13        3.78       18.22     15.29 o 
 -11   1  13      251.15      280.69     26.31 o 
  -9   1  13     1686.54     1668.86     41.13 o 
  -7   1  13      122.06      139.74     13.64 o 
  -5   1  13      146.62      154.94     14.51 o 
  -3   1  13      273.24      271.80     17.00 o 
  -1   1  13      305.58      338.10     20.20 o 
   1   1  13       17.90       22.82     20.01 o 
 -24   2  13      140.45      163.46     16.74 o 
 -22   2  13      143.28      177.87     14.97 o 
 -20   2  13        5.19       15.23     16.76 o 
 -18   2  13      153.63      148.55     22.09 o 
 -16   2  13       57.20       49.10     10.76 o 
 -14   2  13      141.26      169.35     19.23 o 
 -12   2  13      143.69       77.45     21.58 o 
 -10   2  13       16.21        0.01     19.04 o 
  -8   2  13      105.24      132.98     12.83 o 
  -6   2  13      135.59      194.52     13.26 o 
  -4   2  13      302.30      302.96     24.40 o 
  -2   2  13       42.18       47.11     10.31 o 
   0   2  13        0.91       16.08     18.21 o 
   2   2  13       36.30        5.44     25.06 o 
 -23   3  13       18.97        0.01     21.88 o 
 -21   3  13       79.64       49.00     24.74 o 
 -19   3  13        6.05        0.01     18.88 o 
 -17   3  13      102.03       48.17     24.66 o 
 -15   3  13       24.33        0.01     20.09 o 
 -13   3  13       14.59        1.38     18.58 o 
 -11   3  13       55.87       50.18     19.15 o 
  -9   3  13      435.26      427.89     28.82 o 
  -7   3  13       39.61       51.81     18.98 o 
  -5   3  13        7.56        2.13     17.47 o 
  -3   3  13        5.34       28.99     16.09 o 
  -1   3  13      113.93      130.39     23.59 o 
   1   3  13       19.24        9.40     20.63 o 
 -22   4  13       42.37       34.18     13.14 o 
 -20   4  13        6.69        0.01     21.76 o 
 -18   4  13       48.56       70.04     17.67 o 
 -16   4  13      122.68      137.29     20.94 o 
 -14   4  13        0.42        3.50     16.45 o 
 -12   4  13       14.74        0.01     18.35 o 
 -10   4  13       66.75       52.50     10.75 o 
  -8   4  13       10.17       14.75     17.53 o 
  -6   4  13      144.01      121.74     12.82 o 
  -4   4  13      112.69      107.37     13.72 o 
  -2   4  13        0.13        0.01     18.89 o 
   0   4  13        1.08        5.41     18.97 o 
 -21   5  13       64.67       17.31     26.95 o 
 -19   5  13        5.48        0.01     20.00 o 
 -17   5  13       80.20       13.09     24.31 o 
 -15   5  13       29.93       13.13     20.51 o 
 -13   5  13       95.08       25.14     26.30 o 
 -11   5  13        0.35       24.44     15.94 o 
  -9   5  13        0.01        3.94     16.67 o 
  -7   5  13        0.31       30.75     15.49 o 
  -5   5  13      147.79      223.55     22.88 o 
  -3   5  13       18.36       30.29     18.53 o 
 -18   6  13        0.03        7.59     19.41 o 
 -16   6  13        3.36        0.01     22.38 o 
 -14   6  13       79.06       17.69     24.17 o 
 -12   6  13       14.02       31.60     17.84 o 
 -10   6  13       25.96       31.11     18.81 o 
  -8   6  13        2.21       19.91     16.72 o 
  -6   6  13        0.06        0.01     20.55 o 
  -4   6  13       26.51        0.01     24.00 o 
 -13   7  13        0.77        3.86     20.87 o 
 -11   7  13        0.36       20.08     17.96 o 
  -9   7  13        7.43        0.01     23.08 o 
 -24   0  14        2.81        0.01     19.92 o 
 -22   0  14      198.57      144.44     24.71 o 
 -20   0  14      152.65      119.57     24.51 o 
 -18   0  14     1616.29     1584.71     34.78 o 
 -16   0  14       96.22       75.60     12.29 o 
 -14   0  14       45.95       36.97      9.79 o 
 -12   0  14     1850.39     1798.02     46.38 o 
 -10   0  14     3261.16     3597.99     63.31 o 
  -8   0  14      498.09      574.07     21.56 o 
  -6   0  14      490.28      628.78     25.02 o 
  -4   0  14       12.47        0.01     21.14 o 
  -2   0  14        7.83        7.35     20.79 o 
   0   0  14      177.29      154.65     18.12 o 
 -25   1  14        1.43        7.20     17.33 o 
 -23   1  14        2.42        0.01     17.91 o 
 -21   1  14        0.67        0.01     18.86 o 
 -19   1  14       12.82       15.48     18.31 o 
 -17   1  14        2.34        0.01     19.35 o 
 -15   1  14        0.17        3.76     17.32 o 
 -13   1  14        0.49        0.48     17.57 o 
 -11   1  14       65.69       54.51     13.58 o 
  -9   1  14        0.00       24.36     16.26 o 
  -7   1  14       11.44        0.01     19.84 o 
  -5   1  14       63.67       50.20     20.94 o 
  -3   1  14        1.77        0.01     19.40 o 
  -1   1  14       10.25        0.01     22.31 o 
 -24   2  14        0.02        0.01     21.07 o 
 -22   2  14       36.04       59.21     13.69 o 
 -20   2  14        0.36        0.01     20.32 o 
 -18   2  14      145.13      127.63     24.45 o 
 -16   2  14        6.97        0.01     18.84 o 
 -14   2  14      226.09      212.53     26.71 o 
 -12   2  14      393.56      366.57     28.16 o 
 -10   2  14      310.06      349.82     18.36 o 
  -8   2  14      112.27      165.74     14.30 o 
  -6   2  14        2.53       11.53     15.84 o 
  -4   2  14        3.19       14.66     16.32 o 
  -2   2  14       12.21       34.81     18.61 o 
 -23   3  14       37.22       26.64     21.53 o 
 -21   3  14       14.57       21.19     20.44 o 
 -19   3  14        7.76       22.63     18.97 o 
 -17   3  14        2.64       20.46     18.46 o 
 -15   3  14      102.10       49.66     25.33 o 
 -13   3  14        2.75        1.57     17.46 o 
 -11   3  14       95.83       88.81     11.04 o 
  -9   3  14        0.08        0.01     19.83 o 
  -7   3  14        4.76        0.01     18.84 o 
  -5   3  14      227.11      292.28     24.31 o 
  -3   3  14       23.26       17.69     21.03 o 
  -1   3  14       31.08       36.88     19.36 o 
 -22   4  14      107.59      128.23     25.48 o 
 -20   4  14       11.29        0.01     22.57 o 
 -18   4  14       48.06       23.32     21.21 o 
 -16   4  14        7.02        0.01     20.98 o 
 -14   4  14        0.34        0.01     18.95 o 
 -12   4  14       15.99        0.01     20.88 o 
 -10   4  14        0.02        0.01     19.02 o 
  -8   4  14       37.52       23.79     18.90 o 
  -6   4  14       45.43        0.01     23.02 o 
  -4   4  14        5.19        1.93     19.97 o 
 -19   5  14       17.10        7.48     22.75 o 
 -17   5  14        8.27        1.19     21.19 o 
 -15   5  14       10.01        0.01     22.19 o 
 -13   5  14       27.20       27.63     17.88 o 
 -11   5  14      121.78      110.72     21.14 o 
  -9   5  14       21.88       38.03     19.02 o 
  -7   5  14       13.11        0.01     21.89 o 
  -5   5  14       56.42       63.29     23.13 o 
 -16   6  14        0.10        0.01     23.04 o 
 -14   6  14       17.06        0.01     24.77 o 
 -12   6  14       82.35       71.08     24.13 o 
 -10   6  14       49.82       30.30     20.89 o 
  -8   6  14        0.94       10.13     18.30 o 
 -23   1  15       72.13       64.34     21.29 o 
 -21   1  15        6.77       31.15     18.64 o 
 -19   1  15       17.84        0.01     21.14 o 
 -17   1  15       24.15       19.29     20.24 o 
 -15   1  15       27.02       25.38     19.20 o 
 -13   1  15      411.41      312.43     28.31 o 
 -11   1  15       62.90       55.86     21.51 o 
  -9   1  15       42.52       63.09     19.60 o 
  -7   1  15       46.91       46.97     22.16 o 
  -5   1  15       41.00        0.01     22.81 o 
  -3   1  15      259.64      234.41     31.37 o 
 -22   2  15       20.61       50.02     18.82 o 
 -20   2  15       24.18       32.09     19.81 o 
 -18   2  15       25.81        0.01     22.38 o 
 -16   2  15        1.70       26.35     17.71 o 
 -14   2  15      124.00      134.37     23.97 o 
 -12   2  15      267.92      276.39     27.28 o 
 -10   2  15      172.78      160.26     15.19 o 
  -8   2  15        3.58        0.01     20.33 o 
  -6   2  15        0.27       18.32     16.72 o 
  -4   2  15        0.03       19.55     16.74 o 
 -21   3  15        3.78       13.47     22.18 o 
 -19   3  15       25.13       11.60     20.75 o 
 -17   3  15        0.04        4.46     20.31 o 
 -15   3  15        1.19        0.01     20.80 o 
 -13   3  15       56.89        5.12     20.98 o 
 -11   3  15       87.10       63.30     22.21 o 
  -9   3  15        3.35       11.24     17.33 o 
  -7   3  15       16.60       36.44     16.90 o 
  -5   3  15        0.21        0.01     20.37 o 
 -20   4  15        2.64        0.01     23.68 o 
 -18   4  15        9.48       11.98     20.66 o 
 -16   4  15        2.61        0.01     22.00 o 
 -14   4  15       61.69       15.08     23.56 o 
 -12   4  15      263.63      253.88     26.07 o 
 -10   4  15       35.60       70.14     18.40 o 
  -8   4  15       23.94       10.18     21.06 o 
  -6   4  15        1.16        0.01     19.77 o 
 -19   5  15        1.85        0.01     21.52 o 
 -17   5  15       16.93        0.02     13.05 o 
 -15   5  15       10.04        0.01     24.12 o 
 -13   5  15       17.24        0.65     19.67 o 
 -11   5  15       53.64       45.56     21.19 o 
  -9   5  15       10.12       20.00     18.98 o 
 -22   0  16       76.55       75.54     13.08 o 
 -20   0  16       39.37       34.00     22.91 o 
 -18   0  16      116.93      120.65     13.73 o 
 -16   0  16      421.16      364.53     20.47 o 
 -14   0  16       24.16        0.01     23.18 o 
 -12   0  16        1.07        0.01     19.52 o 
 -10   0  16       10.47        3.57     21.67 o 
  -8   0  16       24.76       16.13     20.35 o 
  -6   0  16      157.69       86.58     29.71 o 
 -23   1  16       25.08        0.01     23.22 o 
 -21   1  16        0.55        0.01     21.49 o 
 -19   1  16       46.99       27.16     22.50 o 
 -17   1  16        4.31       28.90     18.70 o 
 -15   1  16       65.10       82.35     21.72 o 
 -13   1  16        0.31        0.01     20.14 o 
 -11   1  16       15.51        0.59     12.92 o 
  -9   1  16        0.37       16.50     17.99 o 
  -7   1  16       68.57       82.77     22.86 o 
  -5   1  16        0.44        0.01     25.63 o 
 -22   2  16       52.83       65.18     22.58 o 
 -20   2  16       85.70       54.04     24.39 o 
 -18   2  16        7.31        0.01     22.12 o 
 -16   2  16       37.25       47.89     21.79 o 
 -14   2  16       30.34       19.92     11.15 o 
 -12   2  16       34.29       42.15     11.59 o 
 -10   2  16       70.54       82.78     13.39 o 
  -8   2  16        1.12        0.01     20.84 o 
  -6   2  16        1.72        2.02     22.19 o 
 -21   3  16       21.33        6.38     22.44 o 
 -19   3  16        1.97       35.37     18.27 o 
 -17   3  16       27.12       22.47     21.80 o 
 -15   3  16        5.00        0.01     21.67 o 
 -13   3  16        0.49        9.27     20.45 o 
 -11   3  16        0.83       33.94     17.81 o 
  -9   3  16        0.34        0.01     21.19 o 
  -7   3  16      121.42      102.53     26.82 o 
 -18   4  16       35.78       49.17     23.57 o 
 -16   4  16        9.33        0.01     24.54 o 
 -14   4  16       10.56        0.01     22.03 o 
 -12   4  16       96.77       51.73     26.26 o 
 -10   4  16        0.07        0.01     20.88 o 
 -21   1  17       72.80       37.94     24.24 o 
 -19   1  17       13.21       23.74     20.37 o 
 -17   1  17       56.39       62.18     14.81 o 
 -15   1  17        1.18        0.01     20.06 o 
 -13   1  17      100.45      116.01     25.77 o 
 -11   1  17        6.32        0.01     21.80 o 
  -9   1  17       96.41       98.99     29.71 o 
 -20   2  17       54.26       75.27     23.49 o 
 -18   2  17       30.58       22.09     23.82 o 
 -16   2  17       71.72       41.90     24.51 o 
 -14   2  17      140.07      142.42     25.05 o 
 -12   2  17        4.47        0.01     23.79 o 
 -10   2  17       64.76       78.14     24.99 o 
 -19   3  17        6.19        0.01     25.61 o 
 -17   3  17       16.99       19.52     23.66 o 
 -15   3  17       28.41       17.33     22.77 o 
 -13   3  17       37.13        0.01     26.35 o 
 -11   3  17       11.54       25.38     19.60 o 
 -18   0  18       39.35       15.29     23.09 o 
 -16   0  18        0.69        0.01     23.63 o 
 -14   0  18       11.05        6.14     23.10 o 
 -17   1  18        0.00        0.01     23.71 o 
 -15   1  18        6.02        0.01     22.76 o 
                                                 
